# Supplementary material for: Benzyl­triethyl­ammonium tetra­chlorido­ferrate(III)
Source: Acta Crystallogr Sect E Struct Rep Online. 2012 May 26;68(Pt 6):m805. doi: 10.1107/S1600536812023008 (PMC3379130; doi:10.1107/S1600536812023008)
Supplement: Supplementary file 1 [file e-68-0m805-sup1.cif]

##############################################################################
#                                                                            #
# This CIF contains the data in a paper accepted for publication in          #
# Acta Crystallographica Section E. It conforms to the requirements of       #
# Notes for Authors for Acta Crystallographica Section E, and has been       #
# peer reviewed under the auspices of the IUCr Commission on Journals.       #
#                                                                            #
# Full details of the Crystallographic Information File format               #
# are given in the paper "The Crystallographic Information File (CIF):       #
# a New Standard Archive File for Crystallography" by S. R. Hall, F. H.      #
# Allen and I. D. Brown [Acta Cryst. (1991), A47, 655-685].                  #
#                                                                            #
# The current version of the core CIF dictionary is obtainable from          #
# ftp://ftp.iucr.org/pub/cif_core.dic.                                       #
#                                                                            #
# Software is freely available for graphical display of the structure(s)     #
# in this CIF. For information consult the CIF software page                 #
# http://www.iucr.org/resources/cif/software.                                #
#                                                                            #
# This file may be used for bona fide research purposes within the           #
# scientific community so long as proper attribution is given to the journal # 
# article from which it was obtained.                                        #
#                                                                            #
##############################################################################
data_I
_audit_creation_method     SHELXL-97
_chemical_name_systematic
;
Benzyltriethylammonium tetrachloridoferrate(III)
;
_chemical_name_common     ?
_chemical_formula_moiety     'C13 H22 N +, Cl4 Fe -'
_chemical_formula_sum     'C13 H22 Cl4 Fe N'
_chemical_formula_iupac     '(C13 H22 N) [Fe Cl4]'
_chemical_formula_weight     389.97
_chemical_melting_point     ?
_symmetry_cell_setting     orthorhombic
_symmetry_space_group_name_H-M     'P b c a'
_symmetry_space_group_name_Hall     '-P 2ac 2ab'
loop_
    _symmetry_equiv_pos_as_xyz
    'x, y, z'
    '-x+1/2, -y, z+1/2'
    '-x, y+1/2, -z+1/2'
    'x+1/2, -y+1/2, -z'
    '-x, -y, -z'
    'x-1/2, y, -z-1/2'
    'x, -y-1/2, z-1/2'
    '-x-1/2, y-1/2, z'
_cell_length_a     15.514(3)
_cell_length_b     15.021(3)
_cell_length_c     16.155(3)
_cell_angle_alpha     90.00
_cell_angle_beta     90.00
_cell_angle_gamma     90.00
_cell_volume     3764.7(13)
_cell_formula_units_Z     8
_cell_measurement_reflns_used     ?
_cell_measurement_theta_min     2.99
_cell_measurement_theta_max     26
_cell_measurement_temperature     293(2)
_exptl_crystal_description     block
_exptl_crystal_colour     orange
_exptl_crystal_size_max     0.26
_exptl_crystal_size_mid     0.24
_exptl_crystal_size_min     0.20
_exptl_crystal_density_diffrn     1.376
_exptl_crystal_density_meas     ?
_exptl_crystal_density_method     'not measured'
_exptl_crystal_F_000     1608
_exptl_absorpt_coefficient_mu     1.357
_exptl_absorpt_correction_type     multi-scan
_exptl_absorpt_process_details     '(CrystalClear; Rigaku, 2005)'
_exptl_absorpt_correction_T_min     0.655
_exptl_absorpt_correction_T_max     0.734
_exptl_special_details
;
;
_diffrn_ambient_temperature     293(2)
_diffrn_radiation_type     MoK\a
_diffrn_radiation_wavelength     0.71073
_diffrn_radiation_source     'fine-focus sealed tube'
_diffrn_radiation_monochromator     graphite
_diffrn_measurement_device_type     'Rigaku Mercury2 CCD'
_diffrn_measurement_method     'CCD_Profile_fitting'
_diffrn_detector_area_resol_mean     13.6612
_diffrn_reflns_number     32945
_diffrn_reflns_av_R_equivalents     0.0816
_diffrn_reflns_av_sigmaI/netI     0.0423
_diffrn_reflns_theta_min     2.99
_diffrn_reflns_theta_max     26.00
_diffrn_reflns_theta_full     26.00
_diffrn_measured_fraction_theta_max     0.998
_diffrn_measured_fraction_theta_full     0.998
_diffrn_reflns_limit_h_min     -19
_diffrn_reflns_limit_h_max     19
_diffrn_reflns_limit_k_min     -18
_diffrn_reflns_limit_k_max     18
_diffrn_reflns_limit_l_min     -19
_diffrn_reflns_limit_l_max     19
_diffrn_standards_number     ?
_diffrn_standards_interval_count     ?
_diffrn_standards_interval_time     ?
_diffrn_standards_decay_%     ?
_refine_special_details
;
Refinement of <i>F</i>^2^ against ALL reflections. The weighted <i>R</i>-factor
<i>wR</i> and goodness of fit <i>S</i> are based on <i>F</i>^2^, conventional
<i>R</i>-factors <i>R</i> are based on <i>F</i>, with <i>F</i> set to zero for
negative <i>F</i>^2^. The threshold expression of <i>F</i>^2^ >
\s(<i>F</i>^2^) is used only for calculating <i>R</i>-factors(gt) <i>etc</i>.
and is not relevant to the choice of reflections for refinement.
<i>R</i>-factors based on <i>F</i>^2^ are statistically about twice as large
as those based on <i>F</i>, and <i>R</i>- factors based on ALL data will be
even larger.
;
_reflns_number_total     3691
_reflns_number_gt     2364
_reflns_threshold_expression     I>2\s(I)
_refine_ls_structure_factor_coef     Fsqd
_refine_ls_matrix_type     full
_refine_ls_R_factor_all     0.1091
_refine_ls_R_factor_gt     0.0682
_refine_ls_wR_factor_gt     0.1511
_refine_ls_wR_factor_ref     0.1704
_refine_ls_goodness_of_fit_ref     1.035
_refine_ls_restrained_S_all     1.077
_refine_ls_number_reflns     3691
_refine_ls_number_parameters     204
_refine_ls_number_restraints     156
_refine_ls_hydrogen_treatment     constr
_refine_ls_weighting_scheme     calc
_refine_ls_weighting_details
         'calc w=1/[\s^2^(Fo^2^)+(0.0625P)^2^+5.6146P] where P=(Fo^2^+2Fc^2^)/3'
_atom_sites_solution_hydrogens     geom
_atom_sites_solution_primary     direct
_atom_sites_solution_secondary     difmap
_refine_ls_shift/su_max     0.009
_refine_ls_shift/su_mean     0.001
_refine_diff_density_max     0.727
_refine_diff_density_min     -0.381
_refine_ls_extinction_method     'SHELXL97 (Sheldrick, 2008)'
_refine_ls_extinction_coef     0.0092(7)
_refine_ls_extinction_expression
                                  'Fc^*^=kFc[1+0.001xFc^2^\l^3^/sin(2\q)]^-1/4^'
loop_
    _atom_type_symbol
    _atom_type_description
    _atom_type_scat_dispersion_real
    _atom_type_scat_dispersion_imag
    _atom_type_scat_source
    'C' 'C' 0.0033 0.0016
                         'International Tables Vol C Tables 4.2.6.8 and 6.1.1.4'
    'H' 'H' 0.0000 0.0000
                         'International Tables Vol C Tables 4.2.6.8 and 6.1.1.4'
    'N' 'N' 0.0061 0.0033
                         'International Tables Vol C Tables 4.2.6.8 and 6.1.1.4'
    'Cl' 'Cl' 0.1484 0.1585
                         'International Tables Vol C Tables 4.2.6.8 and 6.1.1.4'
    'Fe' 'Fe' 0.3463 0.8444
                         'International Tables Vol C Tables 4.2.6.8 and 6.1.1.4'
_computing_data_collection     'CrystalClear (Rigaku, 2005)'
_computing_cell_refinement     'CrystalClear (Rigaku, 2005)'
_computing_data_reduction     'CrystalClear (Rigaku, 2005)'
_computing_structure_solution     'SHELXS97 (Sheldrick, 2008)'
_computing_structure_refinement     'SHELXL97 (Sheldrick, 2008)'
_computing_molecular_graphics     'SHELXTL (Sheldrick, 2008)'
_computing_publication_material     'SHELXTL (Sheldrick, 2008)'
loop_
    _atom_site_type_symbol
    _atom_site_label
    _atom_site_fract_x
    _atom_site_fract_y
    _atom_site_fract_z
    _atom_site_U_iso_or_equiv
    _atom_site_adp_type
    _atom_site_calc_flag
    _atom_site_refinement_flags
    _atom_site_occupancy
    _atom_site_symmetry_multiplicity
    _atom_site_disorder_assembly
    _atom_site_disorder_group
    C C1 0.7598(3) 0.8752(4) 0.3510(3) 0.0664(14) Uani d . 1 1 . .
    H H1A 0.8189 0.8604 0.3369 0.080 Uiso calc R 1 1 . .
    H H1B 0.7231 0.8513 0.3078 0.080 Uiso calc R 1 1 . .
    C C2 0.7509(4) 0.9749(4) 0.3512(4) 0.0816(17) Uani d . 1 1 . .
    H H2A 0.6920 0.9906 0.3619 0.122 Uiso calc R 1 1 . .
    H H2B 0.7679 0.9980 0.2982 0.122 Uiso calc R 1 1 . .
    H H2C 0.7871 0.9996 0.3935 0.122 Uiso calc R 1 1 . .
    C C3 0.6454(3) 0.8524(3) 0.4582(3) 0.0585(13) Uani d . 1 1 . .
    H H3A 0.6316 0.8189 0.5078 0.070 Uiso calc R 1 1 . .
    H H3B 0.6437 0.9150 0.4726 0.070 Uiso calc R 1 1 . .
    C C4 0.5764(3) 0.8349(4) 0.3949(4) 0.0789(17) Uani d . 1 1 . .
    H H4A 0.5873 0.8700 0.3464 0.118 Uiso calc R 1 1 . .
    H H4B 0.5212 0.8506 0.4175 0.118 Uiso calc R 1 1 . .
    H H4C 0.5765 0.7729 0.3804 0.118 Uiso calc R 1 1 . .
    C C5 0.7951(3) 0.8604(4) 0.5021(3) 0.0677(14) Uani d . 1 1 . .
    H H5A 0.7825 0.8254 0.5511 0.081 Uiso calc R 1 1 . .
    H H5B 0.7813 0.9220 0.5146 0.081 Uiso calc R 1 1 . .
    C C6 0.8915(3) 0.8539(4) 0.4842(4) 0.0879(19) Uani d . 1 1 . .
    H H6A 0.9040 0.7971 0.4597 0.132 Uiso calc R 1 1 . .
    H H6B 0.9232 0.8601 0.5349 0.132 Uiso calc R 1 1 . .
    H H6C 0.9079 0.9004 0.4466 0.132 Uiso calc R 1 1 . .
    C C7 0.7465(3) 0.7295(3) 0.4183(3) 0.0590(13) Uani d . 1 1 . .
    H H7A 0.7085 0.7123 0.3733 0.071 Uiso calc R 1 1 . .
    H H7B 0.8051 0.7176 0.4006 0.071 Uiso calc R 1 1 . .
    C C8 0.7268(3) 0.6716(3) 0.4920(3) 0.0574(12) Uani d . 1 1 . .
    C C9 0.7909(4) 0.6451(4) 0.5460(4) 0.0751(15) Uani d . 1 1 . .
    H H9 0.8470 0.6648 0.5377 0.090 Uiso calc R 1 1 . .
    C C10 0.7728(5) 0.5891(4) 0.6129(4) 0.0880(18) Uani d . 1 1 . .
    H H10 0.8164 0.5715 0.6488 0.106 Uiso calc R 1 1 . .
    C C11 0.6901(5) 0.5607(4) 0.6247(4) 0.0864(18) Uani d . 1 1 . .
    H H11 0.6771 0.5245 0.6697 0.104 Uiso calc R 1 1 . .
    C C12 0.6270(4) 0.5847(4) 0.5717(5) 0.0929(19) Uani d . 1 1 . .
    H H12 0.5711 0.5642 0.5800 0.111 Uiso calc R 1 1 . .
    C C13 0.6447(3) 0.6390(4) 0.5060(4) 0.0738(15) Uani d . 1 1 . .
    H H13 0.6005 0.6544 0.4698 0.089 Uiso calc R 1 1 . .
    Cl Cl1 -0.0663(7) 0.7414(8) 0.2546(8) 0.116(3) Uani d PU 0.344(11) 1 A 1
    Cl Cl2 0.1300(9) 0.7070(9) 0.3047(8) 0.089(3) Uani d PU 0.344(11) 1 A 1
    Cl Cl2' 0.1493(4) 0.6778(5) 0.2948(5) 0.0878(15) Uani d PU 0.656(11) 1 A 2
    Cl Cl3 0.0269(6) 0.5423(8) 0.1865(6) 0.109(2) Uani d PU 0.344(11) 1 A 1
    Cl Cl4 -0.02775(10) 0.58556(13) 0.41086(9) 0.0936(6) Uani d U 1 1 A .
    Cl Cl1' -0.0875(3) 0.7000(5) 0.2274(3) 0.1154(16) Uani d PU 0.656(11) 1 A 2
    Cl Cl3' 0.0285(3) 0.4954(5) 0.2216(4) 0.1169(19) Uani d PU 0.656(11) 1 A 2
    Fe Fe1 0.01578(5) 0.62672(6) 0.28825(4) 0.0672(3) Uani d U 1 1 . .
    N N1 0.7371(2) 0.8292(3) 0.4325(2) 0.0527(10) Uani d . 1 1 . .
loop_
    _atom_site_aniso_label
    _atom_site_aniso_U_11
    _atom_site_aniso_U_22
    _atom_site_aniso_U_33
    _atom_site_aniso_U_12
    _atom_site_aniso_U_13
    _atom_site_aniso_U_23
    C1 0.065(3) 0.081(4) 0.053(3) 0.003(3) 0.013(2) 0.000(3)
    C2 0.085(4) 0.081(4) 0.079(4) 0.000(3) 0.004(3) 0.010(3)
    C3 0.045(2) 0.064(3) 0.066(3) 0.008(2) 0.007(2) -0.019(3)
    C4 0.053(3) 0.094(4) 0.090(4) 0.007(3) -0.007(3) -0.019(3)
    C5 0.059(3) 0.082(4) 0.062(3) -0.009(3) -0.006(2) -0.014(3)
    C6 0.052(3) 0.109(5) 0.103(5) -0.011(3) -0.006(3) 0.004(4)
    C7 0.053(3) 0.071(3) 0.053(3) 0.005(2) 0.009(2) -0.014(2)
    C8 0.051(3) 0.066(3) 0.055(3) 0.005(2) 0.005(2) -0.013(2)
    C9 0.065(3) 0.088(4) 0.072(4) 0.002(3) 0.002(3) 0.000(3)
    C10 0.099(5) 0.096(5) 0.070(4) 0.011(4) -0.012(3) 0.001(3)
    C11 0.105(5) 0.082(4) 0.072(4) -0.011(4) 0.015(4) 0.006(3)
    C12 0.080(4) 0.091(5) 0.108(5) -0.006(4) 0.016(4) 0.010(4)
    C13 0.056(3) 0.081(4) 0.085(4) -0.002(3) 0.003(3) 0.003(3)
    Cl1 0.099(5) 0.130(6) 0.120(5) 0.050(4) 0.052(4) 0.027(4)
    Cl2 0.095(6) 0.112(6) 0.060(4) -0.056(4) -0.003(4) 0.003(4)
    Cl2' 0.079(2) 0.110(4) 0.075(2) -0.026(2) 0.0146(16) 0.000(2)
    Cl3 0.125(4) 0.123(5) 0.080(4) -0.015(4) -0.004(4) -0.042(4)
    Cl4 0.0898(11) 0.1249(14) 0.0659(9) -0.0371(10) 0.0069(8) 0.0092(9)
    Cl1' 0.096(2) 0.153(4) 0.097(3) 0.017(2) -0.0180(19) 0.018(2)
    Cl3' 0.103(2) 0.142(4) 0.105(3) -0.004(2) 0.010(2) -0.063(3)
    Fe1 0.0567(5) 0.0958(7) 0.0492(4) -0.0014(4) 0.0059(3) -0.0069(4)
    N1 0.046(2) 0.064(3) 0.048(2) 0.0034(18) 0.0056(17) -0.0143(19)
_geom_special_details
;
All e.s.d.'s (except the e.s.d. in the dihedral angle between two l.s. planes)
are estimated using the full covariance matrix. The cell e.s.d.'s are taken
into account individually in the estimation of e.s.d.'s in distances, angles
and torsion angles; correlations between e.s.d.'s in cell parameters are only
used when they are defined by crystal symmetry. An approximate (isotropic)
treatment of cell e.s.d.'s is used for estimating e.s.d.'s involving l.s.
planes.
;
loop_
    _geom_bond_atom_site_label_1
    _geom_bond_atom_site_label_2
    _geom_bond_site_symmetry_2
    _geom_bond_distance
    _geom_bond_publ_flag
    C1 C2 . 1.503(8) ?
    C1 N1 . 1.528(6) ?
    C1 H1A . 0.9700 ?
    C1 H1B . 0.9700 ?
    C2 H2A . 0.9600 ?
    C2 H2B . 0.9600 ?
    C2 H2C . 0.9600 ?
    C3 C4 . 1.505(7) ?
    C3 N1 . 1.521(5) ?
    C3 H3A . 0.9700 ?
    C3 H3B . 0.9700 ?
    C4 H4A . 0.9600 ?
    C4 H4B . 0.9600 ?
    C4 H4C . 0.9600 ?
    C5 N1 . 1.516(6) ?
    C5 C6 . 1.526(7) ?
    C5 H5A . 0.9700 ?
    C5 H5B . 0.9700 ?
    C6 H6A . 0.9600 ?
    C6 H6B . 0.9600 ?
    C6 H6C . 0.9600 ?
    C7 C8 . 1.506(7) ?
    C7 N1 . 1.522(6) ?
    C7 H7A . 0.9700 ?
    C7 H7B . 0.9700 ?
    C8 C9 . 1.381(7) ?
    C8 C13 . 1.384(7) ?
    C9 C10 . 1.397(8) ?
    C9 H9 . 0.9300 ?
    C10 C11 . 1.366(9) ?
    C10 H10 . 0.9300 ?
    C11 C12 . 1.350(9) ?
    C11 H11 . 0.9300 ?
    C12 C13 . 1.367(8) ?
    C12 H12 . 0.9300 ?
    C13 H13 . 0.9300 ?
    Cl1 Fe1 . 2.210(8) ?
    Cl2 Fe1 . 2.160(12) ?
    Cl3 Fe1 . 2.083(7) ?
    Fe1 Cl1' . 2.178(4) y
    Fe1 Cl2' . 2.211(7) y
    Fe1 Cl3' . 2.256(5) y
    Fe1 Cl4 . 2.1821(17) y
loop_
    _geom_angle_atom_site_label_1
    _geom_angle_atom_site_label_2
    _geom_angle_atom_site_label_3
    _geom_angle_site_symmetry_1
    _geom_angle_site_symmetry_3
    _geom_angle
    _geom_angle_publ_flag
    C2 C1 N1 . . 115.3(4) ?
    C2 C1 H1A . . 108.4 ?
    N1 C1 H1A . . 108.4 ?
    C2 C1 H1B . . 108.4 ?
    N1 C1 H1B . . 108.4 ?
    H1A C1 H1B . . 107.5 ?
    C1 C2 H2A . . 109.5 ?
    C1 C2 H2B . . 109.5 ?
    H2A C2 H2B . . 109.5 ?
    C1 C2 H2C . . 109.5 ?
    H2A C2 H2C . . 109.5 ?
    H2B C2 H2C . . 109.5 ?
    C4 C3 N1 . . 116.1(4) ?
    C4 C3 H3A . . 108.3 ?
    N1 C3 H3A . . 108.3 ?
    C4 C3 H3B . . 108.3 ?
    N1 C3 H3B . . 108.3 ?
    H3A C3 H3B . . 107.4 ?
    C3 C4 H4A . . 109.5 ?
    C3 C4 H4B . . 109.5 ?
    H4A C4 H4B . . 109.5 ?
    C3 C4 H4C . . 109.5 ?
    H4A C4 H4C . . 109.5 ?
    H4B C4 H4C . . 109.5 ?
    N1 C5 C6 . . 114.9(4) ?
    N1 C5 H5A . . 108.5 ?
    C6 C5 H5A . . 108.5 ?
    N1 C5 H5B . . 108.5 ?
    C6 C5 H5B . . 108.5 ?
    H5A C5 H5B . . 107.5 ?
    C5 C6 H6A . . 109.5 ?
    C5 C6 H6B . . 109.5 ?
    H6A C6 H6B . . 109.5 ?
    C5 C6 H6C . . 109.5 ?
    H6A C6 H6C . . 109.5 ?
    H6B C6 H6C . . 109.5 ?
    C8 C7 N1 . . 115.5(4) ?
    C8 C7 H7A . . 108.4 ?
    N1 C7 H7A . . 108.4 ?
    C8 C7 H7B . . 108.4 ?
    N1 C7 H7B . . 108.4 ?
    H7A C7 H7B . . 107.5 ?
    C9 C8 C13 . . 117.2(5) ?
    C9 C8 C7 . . 121.4(5) ?
    C13 C8 C7 . . 121.3(5) ?
    C8 C9 C10 . . 121.2(5) ?
    C8 C9 H9 . . 119.4 ?
    C10 C9 H9 . . 119.4 ?
    C11 C10 C9 . . 118.9(6) ?
    C11 C10 H10 . . 120.5 ?
    C9 C10 H10 . . 120.5 ?
    C12 C11 C10 . . 120.7(6) ?
    C12 C11 H11 . . 119.7 ?
    C10 C11 H11 . . 119.7 ?
    C11 C12 C13 . . 120.4(6) ?
    C11 C12 H12 . . 119.8 ?
    C13 C12 H12 . . 119.8 ?
    C12 C13 C8 . . 121.5(6) ?
    C12 C13 H13 . . 119.3 ?
    C8 C13 H13 . . 119.3 ?
    Cl3 Fe1 Cl1' . . 90.7(3) ?
    Cl3 Fe1 Cl2 . . 111.6(4) ?
    Cl1' Fe1 Cl2 . . 112.2(5) ?
    Cl3 Fe1 Cl4 . . 124.7(4) ?
    Cl1' Fe1 Cl4 . . 108.99(14) ?
    Cl2 Fe1 Cl4 . . 107.5(4) ?
    Cl3 Fe1 Cl2' . . 99.9(3) ?
    Cl1' Fe1 Cl2' . . 122.4(3) ?
    Cl2 Fe1 Cl2' . . 14.5(4) ?
    Cl4 Fe1 Cl2' . . 110.2(2) ?
    Cl3 Fe1 Cl1 . . 109.1(4) ?
    Cl1' Fe1 Cl1 . . 21.8(3) ?
    Cl2 Fe1 Cl1 . . 93.9(7) ?
    Cl4 Fe1 Cl1 . . 105.4(2) ?
    Cl2' Fe1 Cl1 . . 106.3(5) ?
    Cl3 Fe1 Cl3' . . 23.7(2) ?
    Cl1' Fe1 Cl3' . . 106.90(18) ?
    Cl2 Fe1 Cl3' . . 118.3(4) ?
    Cl4 Fe1 Cl3' . . 102.3(2) ?
    Cl2' Fe1 Cl3' . . 104.12(19) ?
    Cl1 Fe1 Cl3' . . 127.9(4) ?
    C5 N1 C3 . . 106.3(3) ?
    C5 N1 C7 . . 111.0(4) ?
    C3 N1 C7 . . 110.9(3) ?
    C5 N1 C1 . . 111.2(4) ?
    C3 N1 C1 . . 110.3(4) ?
    C7 N1 C1 . . 107.1(3) ?
data_global
_journal_date_recd_electronic     2012-05-13
_journal_date_accepted     2012-05-20
_journal_name_full     'Acta Crystallographica, Section E'
_journal_year     2012
_journal_volume     68
_journal_issue      6
_journal_page_first     m805
_journal_page_last     m805
_journal_paper_category     QM
_journal_paper_doi     10.1107/S1600536812023008
_journal_coeditor_code     HB6797
_publ_contact_author_name     'Lei Jin'
_publ_contact_author_address
;
College of Chemistry and Chemical Engineering
Southeast University
Nanjing 210096
People's Republic of China
;
_publ_contact_author_email     'jinlei8812@163.com'
_publ_contact_author_fax     ?
_publ_contact_author_phone     ?
_publ_section_title
;
Benzyltriethylammonium tetrachloridoferrate(III)
;
loop_
    _publ_author_name
    _publ_author_footnote
    _publ_author_address
    'Jin, Lei' .
;
College of Chemistry and Chemical Engineering
Southeast University
Nanjing 210096
People's Republic of China
;
