# Supplementary material for: Benzyl­triethyl­ammonium tetra­chlorido­ferrate(III)
Source: Acta Crystallogr Sect E Struct Rep Online. 2012 May 26;68(Pt 6):m805. doi: 10.1107/S1600536812023008 (PMC3379130; doi:10.1107/S1600536812023008)
Supplement: Supplementary file 2 [file e-68-0m805-Isup2.hkl]

# 
# h,k,l, Fc-squared, Fo-squared, sigma(Fo-squared) and status flag 
# 
data_I
_shelx_title ' 11 in Pbca' 
_shelx_refln_list_code          4 
_shelx_F_calc_maximum      379.08 
_exptl_crystal_F_000      1608.00 
_reflns_d_resolution_high  0.8107 
 
loop_ 
 _symmetry_equiv_pos_as_xyz 
 'x, y, z' 
 '-x+1/2, -y, z+1/2' 
 '-x, y+1/2, -z+1/2' 
 'x+1/2, -y+1/2, -z' 
 '-x, -y, -z' 
 'x-1/2, y, -z-1/2' 
 'x, -y-1/2, z-1/2' 
 '-x-1/2, y-1/2, z' 
 
_cell_length_a    15.5142 
_cell_length_b    15.0208 
_cell_length_c    16.1549 
_cell_angle_alpha  90.000 
_cell_angle_beta   90.000 
_cell_angle_gamma  90.000 
 
_shelx_F_squared_multiplier     1.000 
 
loop_ 
 _refln_index_h 
 _refln_index_k 
 _refln_index_l 
 _refln_F_squared_calc 
 _refln_F_squared_meas 
 _refln_F_squared_sigma 
 _refln_observed_status 
   4   0   0    70279.29    73878.97   1249.01 o 
   6   0   0     1838.40     2097.75     59.76 o 
   8   0   0    27340.08    29711.40    767.06 o 
  10   0   0      118.54       94.31     33.02 o 
  12   0   0      357.05      461.76     48.66 o 
  14   0   0      183.55      202.96     70.10 o 
  16   0   0      277.86      334.82     62.96 o 
  18   0   0      607.17      586.15     84.75 o 
   4   1   0     7026.98     7063.55    119.21 o 
   6   1   0     5101.03     5101.10    285.03 o 
   8   1   0    15857.98    15823.49    295.32 o 
  10   1   0     5559.47     5285.41    131.71 o 
  12   1   0      453.37      557.03     37.63 o 
  14   1   0     1309.82     1087.58     61.63 o 
  16   1   0      559.46      517.93     43.15 o 
  18   1   0      370.44      411.54     50.95 o 
   2   2   0    12477.42    13265.93     95.17 o 
   4   2   0    32608.79    33245.28    434.32 o 
   6   2   0    14167.39    14916.33    277.45 o 
   8   2   0        0.29        0.00     10.68 o 
  10   2   0      194.84      221.78     33.80 o 
  12   2   0      739.46      823.60     49.31 o 
  14   2   0      798.00      901.16     52.08 o 
  16   2   0       32.31       47.03     24.75 o 
  18   2   0        0.00       39.03     39.75 o 
   2   3   0     3347.26     3047.24     47.39 o 
   4   3   0     3925.98     4167.15     58.25 o 
   6   3   0      643.50      617.35     21.25 o 
   8   3   0     1238.43     1625.25     45.22 o 
  10   3   0      826.31      769.72     34.91 o 
  12   3   0      469.51      574.04     34.10 o 
  14   3   0      240.43      317.15     38.61 o 
  16   3   0      572.20      641.12     53.81 o 
  18   3   0       97.17      200.19     57.08 o 
   0   4   0    89816.67    83316.38   1828.79 o 
   2   4   0     1331.02     1199.79     24.71 o 
   4   4   0     5076.28     4704.73     67.51 o 
   6   4   0    14311.33    14084.44    219.46 o 
   8   4   0     6255.67     6553.74    132.27 o 
  10   4   0     1314.86     1211.87     44.38 o 
  12   4   0        3.62        0.00     13.22 o 
  14   4   0      433.73      407.88     37.92 o 
  16   4   0      257.04      277.87     54.06 o 
  18   4   0        7.71        0.00     37.43 o 
   2   5   0     3586.20     3429.77     55.46 o 
   4   5   0     4743.18     4538.89     70.32 o 
   6   5   0      859.81      786.18     21.91 o 
   8   5   0     9079.68     8905.53    171.88 o 
  10   5   0     1206.47     1223.09     43.88 o 
  12   5   0      199.25      139.47     19.50 o 
  14   5   0     2728.74     2489.52    115.78 o 
  16   5   0      727.18      715.88     83.24 o 
  18   5   0      203.76       54.13     41.68 o 
   0   6   0    12962.15    14361.88    416.49 o 
   2   6   0     6199.31     7004.44    115.27 o 
   4   6   0     1041.00     1022.22     25.74 o 
   6   6   0        4.27       16.39     10.30 o 
   8   6   0      408.95      457.98     20.52 o 
  10   6   0      139.86      156.43     15.53 o 
  12   6   0      209.09      184.23     27.24 o 
  14   6   0      429.97      390.30     60.45 o 
  16   6   0      129.70      119.95     48.95 o 
  18   6   0        0.18       66.30     41.75 o 
   2   7   0     3556.56     3533.54     72.09 o 
   4   7   0     1218.83     1279.75     33.76 o 
   6   7   0      852.68      833.31     34.52 o 
   8   7   0        8.54       31.94     13.28 o 
  10   7   0        2.08        8.40     17.01 o 
  12   7   0     2969.64     2864.91    156.54 o 
  14   7   0       21.16        8.46     27.26 o 
  16   7   0      127.88       82.31     44.99 o 
   0   8   0     3388.36     2933.70    204.55 o 
   2   8   0     6091.38     5851.60    123.19 o 
   4   8   0     9714.64     9524.30    180.93 o 
   6   8   0     1130.36     1203.56     50.03 o 
   8   8   0      428.91      451.26     30.95 o 
  10   8   0      227.28      357.68     46.82 o 
  12   8   0        2.71       94.61     48.07 o 
  14   8   0       25.15      105.11     61.65 o 
  16   8   0       13.00        0.00     34.28 o 
   2   9   0        0.56        0.00     10.88 o 
   4   9   0     2977.07     3444.44     86.62 o 
   6   9   0     1365.62     1353.18     54.29 o 
   8   9   0     2090.96     1850.19    117.90 o 
  10   9   0      396.43      303.06     49.41 o 
  12   9   0     1045.53      846.52     84.19 o 
  14   9   0      970.99      873.24     87.10 o 
  16   9   0      160.06      143.62     69.10 o 
   0  10   0      240.65      469.13     69.88 o 
   2  10   0      860.15      674.26     36.50 o 
   4  10   0       29.56       89.86     14.18 o 
   6  10   0       48.75       91.87     24.98 o 
   8  10   0       44.15       77.64     31.27 o 
  10  10   0       67.15      131.35     41.90 o 
  12  10   0      101.69      133.45     45.62 o 
  14  10   0       78.72      130.78     49.50 o 
  16  10   0        8.60        0.00     42.33 o 
   2  11   0      114.71       75.39     19.92 o 
   4  11   0      212.49      213.70     20.72 o 
   6  11   0       81.22      100.64     21.38 o 
   8  11   0      422.19      520.90     64.87 o 
  10  11   0      377.22      413.66     62.91 o 
  12  11   0      431.87      317.45     68.93 o 
  14  11   0        3.05        9.00     30.10 o 
   0  12   0        2.85      167.43     89.32 o 
   2  12   0      652.69      662.12     40.26 o 
   4  12   0      118.87      193.33     45.65 o 
   6  12   0      324.91      317.89     31.61 o 
   8  12   0      196.42      332.62     63.08 o 
  10  12   0      340.92      400.04     64.99 o 
  12  12   0        9.43       77.33     46.89 o 
  14  12   0        8.23       16.46     33.54 o 
   2  13   0        3.25       29.65     26.02 o 
   4  13   0      339.16      363.21     49.35 o 
   6  13   0       87.96       91.04     39.72 o 
   8  13   0      729.90      673.56     78.09 o 
  10  13   0      111.93      161.89     59.17 o 
  12  13   0      172.82      193.07     58.66 o 
   0  14   0      159.16      234.96     45.37 o 
   2  14   0       45.07       68.96     25.76 o 
   4  14   0       27.18        1.92     19.73 o 
   6  14   0      169.52      206.65     52.31 o 
   8  14   0       18.97       64.31     43.25 o 
  10  14   0      143.76      108.39     49.72 o 
  12  14   0       15.98       50.67     42.88 o 
   2  15   0        9.41       86.45     63.50 o 
   4  15   0        0.80       24.86     33.10 o 
   6  15   0      274.17      172.05     96.98 o 
   8  15   0       17.42       49.16     39.76 o 
  10  15   0       58.52       49.43     44.12 o 
   0  16   0       27.97       73.44     39.73 o 
   2  16   0      101.86       27.55     27.62 o 
   4  16   0       67.67        1.80     29.81 o 
   6  16   0      125.74       41.90     41.29 o 
   8  16   0        8.81       95.18     57.03 o 
   2  17   0        0.01       54.61     37.17 o 
   4  17   0        1.32       28.03     35.02 o 
   6  17   0        7.95       62.54     57.94 o 
   0  18   0       10.09      153.61    140.71 o 
   2  18   0        9.90      118.67     99.75 o 
   4  18   0        7.93        0.00     31.26 o 
   2   1   1      504.92      661.49      7.38 o 
   3   1   1    14657.15    14803.28    112.82 o 
   4   1   1      958.42     1038.40     19.10 o 
   5   1   1     3924.66     4576.94    107.28 o 
   6   1   1     6164.27     6475.07     85.73 o 
   7   1   1     1020.95     1152.36     26.60 o 
   8   1   1     7884.42     7539.05    228.66 o 
   9   1   1       67.42       94.80     16.07 o 
  10   1   1     5776.50     5930.89    100.56 o 
  11   1   1       12.68       35.73     10.84 o 
  12   1   1      865.48      925.15     33.29 o 
  13   1   1       99.24      136.81     18.25 o 
  14   1   1     1036.58     1099.31     43.98 o 
  15   1   1       27.75       22.80     14.88 o 
  16   1   1      259.44      322.40     31.60 o 
  17   1   1       56.55       67.21     19.30 o 
  18   1   1      101.10      101.65     25.97 o 
  19   1   1       19.80       36.99     28.11 o 
   0   2   1    38328.89    39099.68    780.48 o 
   1   2   1      598.44      598.35      6.51 o 
   2   2   1   105242.41   104577.98    658.59 o 
   3   2   1      747.95      857.72     12.96 o 
   4   2   1     6049.68     6335.47     59.63 o 
   5   2   1      147.08       91.98      9.37 o 
   6   2   1    27805.91    29133.64    325.45 o 
   7   2   1     3290.07     3377.51     51.82 o 
   8   2   1     5108.23     5428.36     89.60 o 
   9   2   1      202.16      240.19     23.87 o 
  10   2   1     1242.99     1125.78     38.02 o 
  11   2   1      423.57      476.12     25.18 o 
  12   2   1      306.40      295.21     22.49 o 
  13   2   1      164.47      188.82     19.04 o 
  14   2   1       92.31      197.91     32.56 o 
  15   2   1        6.39       21.45     14.04 o 
  16   2   1      167.79      142.90     21.40 o 
  17   2   1       55.95       60.34     20.49 o 
  18   2   1       42.64       51.12     24.37 o 
  19   2   1        0.09       11.60     22.30 o 
   1   3   1     4717.12     4374.81     35.08 o 
   2   3   1      176.55      243.09      5.28 o 
   3   3   1     1183.35     1089.44     15.94 o 
   4   3   1    13391.60    13919.02    112.28 o 
   5   3   1     1673.50     1763.12     23.26 o 
   6   3   1      701.47      734.56     15.31 o 
   7   3   1      757.29      796.66     20.68 o 
   8   3   1     5362.57     5214.83     77.01 o 
   9   3   1      490.90      485.12     18.19 o 
  10   3   1     1931.14     1832.76     44.67 o 
  11   3   1       71.42      107.43     12.67 o 
  12   3   1      122.91      107.33     15.84 o 
  13   3   1      122.46      157.25     17.17 o 
  14   3   1      223.34      261.79     22.49 o 
  15   3   1       16.07       12.99     12.82 o 
  16   3   1      321.30      362.28     30.05 o 
  17   3   1       30.15       33.46     21.79 o 
  18   3   1       79.42       55.40     28.93 o 
   0   4   1    19137.76    17412.16    406.68 o 
   1   4   1     8497.08     9065.16     87.02 o 
   2   4   1     8287.72    10057.91     74.26 o 
   3   4   1     9998.58    10075.13    116.54 o 
   4   4   1    11681.02    12181.03    185.23 o 
   5   4   1      187.73      239.18      7.15 o 
   6   4   1      193.05      270.12     13.13 o 
   7   4   1      766.75      749.68     17.61 o 
   8   4   1      161.63      160.39     10.49 o 
   9   4   1      828.03      731.84     21.34 o 
  10   4   1       58.82      124.96     13.31 o 
  11   4   1      287.26      266.23     16.03 o 
  12   4   1      145.75      161.44     20.09 o 
  13   4   1       97.99       92.84     15.37 o 
  14   4   1      163.55      244.62     22.48 o 
  15   4   1       42.98       20.61     15.94 o 
  16   4   1        0.20       11.16     17.43 o 
  17   4   1       46.66       25.77     24.17 o 
  18   4   1        7.37       47.68     26.19 o 
   1   5   1     2697.75     2669.87     34.79 o 
   2   5   1      784.95      798.13     13.93 o 
   3   5   1    11295.87    11081.30    104.65 o 
   4   5   1     1079.68      961.86     20.74 o 
   5   5   1     4636.86     4662.68     60.26 o 
   6   5   1     1026.80      964.47     16.14 o 
   7   5   1       23.77       34.54      6.37 o 
   8   5   1     3659.90     3800.65     58.46 o 
   9   5   1       53.62       61.37      8.57 o 
  10   5   1      306.80      307.05     14.82 o 
  11   5   1        1.56        0.00      7.90 o 
  12   5   1      505.98      470.75     22.09 o 
  13   5   1       44.05       29.65     10.80 o 
  14   5   1      781.12      866.47     45.10 o 
  15   5   1      200.93      309.06     35.88 o 
  16   5   1       88.92      128.31     29.96 o 
  17   5   1       33.59       79.88     33.52 o 
  18   5   1      151.59      262.07     42.19 o 
   0   6   1       25.91       59.14     10.08 o 
   1   6   1      759.15      750.10     16.80 o 
   2   6   1     9314.62     8833.32    152.03 o 
   3   6   1      277.57      262.51      8.79 o 
   4   6   1    16537.92    16390.26    162.86 o 
   5   6   1      578.28      591.04     27.70 o 
   6   6   1     8467.93     8899.52    123.49 o 
   7   6   1      117.83       99.44     11.91 o 
   8   6   1      521.94      521.73     18.71 o 
   9   6   1       32.88        9.34      7.48 o 
  10   6   1      746.17      657.07     27.36 o 
  11   6   1      234.99      162.80     15.69 o 
  12   6   1       47.29       49.34     14.57 o 
  13   6   1      354.20      331.08     31.81 o 
  14   6   1       36.02       73.70     22.04 o 
  15   6   1       10.92       25.66     22.47 o 
  16   6   1        0.00        0.00     20.35 o 
  17   6   1       36.41       46.04     25.54 o 
  18   6   1        8.18       63.41     29.01 o 
   1   7   1      284.53      311.41     12.76 o 
   2   7   1     1939.07     1949.21     35.88 o 
   3   7   1      161.52      139.96      8.91 o 
   4   7   1     3441.25     3298.46     64.63 o 
   5   7   1       21.71       31.75     10.45 o 
   6   7   1     5383.88     5081.59     91.00 o 
   7   7   1       20.26       45.40     10.30 o 
   8   7   1     1765.51     1540.43     39.04 o 
   9   7   1      110.63       94.03     13.40 o 
  10   7   1      617.58      538.80     24.39 o 
  11   7   1       41.65       56.66     19.02 o 
  12   7   1     1730.09     1506.82     64.34 o 
  13   7   1      120.55      165.76     31.72 o 
  14   7   1      924.32      833.53     59.29 o 
  15   7   1       34.18       19.37     22.08 o 
  16   7   1      228.48      263.25     48.60 o 
  17   7   1        1.27        0.00     19.21 o 
   0   8   1     3106.82     2446.91     72.68 o 
   1   8   1     2927.59     3023.05     59.46 o 
   2   8   1        1.47       40.94      8.23 o 
   3   8   1       14.97       22.32     10.34 o 
   4   8   1       45.10       31.79      9.83 o 
   5   8   1     1116.15     1227.41     30.86 o 
   6   8   1     1633.93     1731.11     37.02 o 
   7   8   1       15.64       10.36      8.55 o 
   8   8   1        2.76       20.34     10.98 o 
   9   8   1      735.33      761.83     36.97 o 
  10   8   1        4.34       26.35     14.59 o 
  11   8   1        3.91        0.00     13.46 o 
  12   8   1        0.06        0.00     18.91 o 
  13   8   1      177.26      244.44     33.91 o 
  14   8   1       18.18       88.95     36.20 o 
  15   8   1       10.69       52.23     25.28 o 
  16   8   1       11.02        0.00     21.82 o 
  17   8   1       17.84       22.61     25.58 o 
   1   9   1       48.08       24.75     10.13 o 
   2   9   1       11.81       25.33     12.21 o 
   3   9   1      142.51      113.79     10.87 o 
   4   9   1      233.01      242.70     12.79 o 
   5   9   1       98.31       92.35     10.36 o 
   6   9   1     1036.69      975.04     27.26 o 
   7   9   1       11.76       20.72     13.56 o 
   8   9   1       57.14       94.37     17.26 o 
   9   9   1        7.31       24.35     17.49 o 
  10   9   1     1267.48     1375.84     70.17 o 
  11   9   1        3.81        8.87     23.42 o 
  12   9   1      445.10      428.41     44.58 o 
  13   9   1      193.83      179.15     43.64 o 
  14   9   1       76.85      112.66     38.56 o 
  15   9   1        4.36        0.13     18.74 o 
  16   9   1       22.65       31.83     27.99 o 
   0  10   1     1541.47     1465.68     65.27 o 
   1  10   1       58.16       65.81     13.79 o 
   2  10   1     2686.27     2463.48     52.21 o 
   3  10   1       11.80       30.97     12.55 o 
   4  10   1     1433.81     1385.42     32.26 o 
   5  10   1      175.18      197.31     15.16 o 
   6  10   1      122.99      181.47     22.17 o 
   7  10   1      165.66      239.03     23.18 o 
   8  10   1      172.91      225.02     24.44 o 
   9  10   1       96.95      140.92     29.80 o 
  10  10   1      692.12      954.18     58.69 o 
  11  10   1      589.80      599.88     50.91 o 
  12  10   1       31.27       54.54     26.49 o 
  13  10   1       38.91       54.71     26.26 o 
  14  10   1        6.38        0.00     22.86 o 
  15  10   1       24.81        9.49     22.86 o 
  16  10   1       46.90       54.64     30.73 o 
   1  11   1      173.11      168.19     17.75 o 
   2  11   1        6.63       37.03     14.48 o 
   3  11   1       15.10       25.49     11.14 o 
   4  11   1      573.83      598.26     26.37 o 
   5  11   1       32.12       33.24     16.23 o 
   6  11   1      462.33      557.67     36.76 o 
   7  11   1       24.75       20.46     14.77 o 
   8  11   1       45.54       67.55     23.63 o 
   9  11   1       15.86       37.23     20.92 o 
  10  11   1      466.67      497.17     47.92 o 
  11  11   1       49.55      182.56     65.01 o 
  12  11   1      467.81      538.49     58.12 o 
  13  11   1        4.61        7.26     22.69 o 
  14  11   1       55.23       33.64     25.65 o 
  15  11   1       19.06       50.24     29.51 o 
   0  12   1        6.31        2.98     13.33 o 
   1  12   1       73.07       79.03     14.45 o 
   2  12   1       15.26       41.08     11.85 o 
   3  12   1      224.17      216.55     16.55 o 
   4  12   1      501.26      476.69     24.86 o 
   5  12   1        4.59        2.70      9.85 o 
   6  12   1       87.27      123.71     31.96 o 
   7  12   1       21.24        5.24     17.51 o 
   8  12   1       49.39       14.63     20.01 o 
   9  12   1       14.25       33.45     22.96 o 
  10  12   1       33.08       26.89     23.35 o 
  11  12   1       41.89       63.95     28.86 o 
  12  12   1       44.69       85.76     40.27 o 
  13  12   1        9.04       21.17     24.79 o 
  14  12   1       13.51       31.31     27.14 o 
   1  13   1        4.14       14.60     10.95 o 
   2  13   1      106.25      129.36     16.92 o 
   3  13   1       12.49       10.76     11.58 o 
   4  13   1       18.05       35.28     14.36 o 
   5  13   1       23.12       86.53     24.72 o 
   6  13   1       14.13       27.41     18.28 o 
   7  13   1        2.35        4.28     19.24 o 
   8  13   1      187.58      158.11     33.40 o 
   9  13   1        0.11        1.13     17.47 o 
  10  13   1       98.37      111.48     32.08 o 
  11  13   1        0.47        5.45     20.87 o 
  12  13   1        0.78       79.22     33.10 o 
  13  13   1        8.55       37.54     29.86 o 
   0  14   1      508.43      449.77     49.15 o 
   1  14   1       26.07        0.00     11.78 o 
   2  14   1      355.57      376.69     31.50 o 
   3  14   1        3.41        0.00     12.28 o 
   4  14   1      112.12      117.80     33.36 o 
   5  14   1       94.40      117.30     23.39 o 
   6  14   1      113.07      137.98     34.31 o 
   7  14   1        6.88        0.00     19.49 o 
   8  14   1      182.16      213.75     46.14 o 
   9  14   1       76.34       68.61     31.04 o 
  10  14   1       26.77       87.36     32.33 o 
  11  14   1       39.72       84.84     34.80 o 
  12  14   1        1.15       46.47     32.13 o 
   1  15   1        5.76        0.00     12.48 o 
   2  15   1        4.99        1.72     13.08 o 
   3  15   1       30.91       41.37     27.12 o 
   4  15   1       64.13       42.88     20.57 o 
   5  15   1        4.17       16.37     20.84 o 
   6  15   1       31.96      130.17     41.51 o 
   7  15   1       18.80       65.63     32.80 o 
   8  15   1       20.00        0.00     21.59 o 
   9  15   1       13.07       21.98     30.71 o 
  10  15   1       60.30      146.46     53.29 o 
  11  15   1        3.38        0.00     21.68 o 
   0  16   1        3.33        0.00     25.25 o 
   1  16   1        4.12        1.28     17.39 o 
   2  16   1       20.85       12.45     17.72 o 
   3  16   1       10.22       25.94     23.49 o 
   4  16   1        2.74        0.00     22.93 o 
   5  16   1        0.22       27.39     27.74 o 
   6  16   1        0.09       43.85     37.24 o 
   7  16   1        3.24       65.45     41.81 o 
   8  16   1        1.73        0.00     33.36 o 
   9  16   1        1.33       27.32     30.42 o 
   1  17   1        0.40        6.23     24.24 o 
   2  17   1        5.54       37.83     26.79 o 
   3  17   1        0.73       34.93     25.79 o 
   4  17   1        6.12       30.97     30.96 o 
   5  17   1       12.65       73.80     37.06 o 
   6  17   1        1.45        6.74     24.56 o 
   7  17   1        1.18       34.80     29.88 o 
   0  18   1       21.31        0.00     77.11 o 
   1  18   1        0.21        6.28     35.19 o 
   2  18   1       19.81        0.00     27.55 o 
   3  18   1        0.36       30.92     29.97 o 
   4  18   1        5.83       38.63     30.73 o 
   2   0   2   143700.78   141291.97   1949.88 o 
   3   0   2     1818.67     1909.56     24.01 o 
   4   0   2     8841.42     9828.25    164.26 o 
   5   0   2    43088.32    44266.74    677.93 o 
   6   0   2    12106.09    12345.16    575.03 o 
   7   0   2      790.08      833.92     32.71 o 
   8   0   2      756.41      622.47     28.50 o 
   9   0   2     2047.17     1926.14     58.63 o 
  10   0   2      591.42      643.16     34.20 o 
  11   0   2      948.60      840.97     40.72 o 
  12   0   2     2009.52     1930.33     77.69 o 
  13   0   2      420.13      416.13     37.59 o 
  14   0   2       16.54       19.11     19.76 o 
  15   0   2      408.44      498.69     46.98 o 
  16   0   2        0.27        0.00     18.65 o 
  17   0   2        2.57       68.96     47.48 o 
  18   0   2       41.49       57.83     30.14 o 
  19   0   2       92.85      106.24     52.85 o 
   1   1   2     8798.39     9380.48     70.04 o 
   2   1   2        8.49       60.29      2.65 o 
   3   1   2     2564.74     2893.03     26.31 o 
   4   1   2     1980.33     1800.61     20.96 o 
   5   1   2     2556.91     2651.58     33.02 o 
   6   1   2     2026.99     1875.25     34.44 o 
   7   1   2    12617.28    12579.45    300.17 o 
   8   1   2     7749.74     6959.41    105.04 o 
   9   1   2        0.58        1.10      7.37 o 
  10   1   2     4871.63     4313.08     79.32 o 
  11   1   2        1.79        0.00      8.92 o 
  12   1   2     3690.55     3490.67     77.45 o 
  13   1   2      343.62      419.19     23.77 o 
  14   1   2       48.89       64.50     16.50 o 
  15   1   2        1.28       12.97     14.10 o 
  16   1   2      427.29      445.55     32.58 o 
  17   1   2       14.00       55.83     20.26 o 
  18   1   2        6.69       22.14     19.60 o 
  19   1   2        0.91       22.31     35.35 o 
   0   2   2      597.56      650.25     11.04 o 
   1   2   2      775.17      867.05      7.70 o 
   2   2   2     3444.97     3697.51     28.07 o 
   3   2   2     5248.15     5362.10     39.32 o 
   4   2   2    22884.26    23317.66    190.80 o 
   5   2   2       77.92       61.36      6.87 o 
   6   2   2      146.21      130.63      9.59 o 
   7   2   2     1682.80     1424.16     27.68 o 
   8   2   2      517.88      567.73     22.50 o 
   9   2   2     1786.78     1517.02     35.56 o 
  10   2   2       66.10       96.03     13.20 o 
  11   2   2      536.06      457.51     22.20 o 
  12   2   2       81.21      102.05     15.01 o 
  13   2   2       55.84       47.73     14.16 o 
  14   2   2      318.86      405.07     29.09 o 
  15   2   2      128.80      128.80     23.25 o 
  16   2   2        5.11       14.66     14.59 o 
  17   2   2        0.61        0.00     17.94 o 
  18   2   2        0.03       20.59     19.83 o 
   1   3   2    19865.80    19298.19    171.65 o 
   2   3   2     1776.52     1744.51     20.00 o 
   3   3   2     8742.26     8725.94    158.85 o 
   4   3   2    11552.20    11253.14     76.88 o 
   5   3   2     4220.85     4306.39     50.71 o 
   6   3   2    18632.23    19258.10    216.27 o 
   7   3   2      852.86     1031.31     22.50 o 
   8   3   2      124.06      143.18     11.19 o 
   9   3   2      186.25      194.93     12.29 o 
  10   3   2      867.28      905.77     27.18 o 
  11   3   2      110.72      136.84     13.81 o 
  12   3   2     1967.99     1884.51     50.10 o 
  13   3   2       43.60       92.85     16.27 o 
  14   3   2      992.94     1084.74     43.88 o 
  15   3   2       91.85      123.80     24.22 o 
  16   3   2      226.99      307.10     33.63 o 
  17   3   2        5.93        8.20     17.09 o 
  18   3   2       99.12      101.90     32.91 o 
   0   4   2    26571.95    26033.88    371.07 o 
   1   4   2     1246.65     1458.84     19.03 o 
   2   4   2     5036.68     5382.69     53.58 o 
   3   4   2     2292.57     2219.80     39.33 o 
   4   4   2    11915.69    12038.90    154.24 o 
   5   4   2      761.41      691.10     20.47 o 
   6   4   2     7044.65     6587.63     76.94 o 
   7   4   2      628.89      698.55     19.06 o 
   8   4   2     2734.06     2554.11     42.31 o 
   9   4   2      745.03      652.79     19.49 o 
  10   4   2      990.76      849.62     28.00 o 
  11   4   2      504.05      428.38     24.01 o 
  12   4   2     2003.60     1859.64     51.03 o 
  13   4   2      304.19      260.18     21.73 o 
  14   4   2        7.67       40.99     13.69 o 
  15   4   2      126.99      144.48     26.10 o 
  16   4   2       63.93       93.46     22.73 o 
  17   4   2       75.36      139.92     38.34 o 
  18   4   2        0.64       27.53     24.67 o 
   1   5   2       70.82      145.27      9.46 o 
   2   5   2     2101.58     1911.72     26.34 o 
   3   5   2     2356.23     2103.57     28.34 o 
   4   5   2      892.96      802.14     21.63 o 
   5   5   2      378.22      333.61     18.98 o 
   6   5   2     2540.21     2452.74     45.92 o 
   7   5   2     1482.76     1390.76     32.97 o 
   8   5   2      323.85      360.05     13.70 o 
   9   5   2        0.31        8.79      8.68 o 
  10   5   2       91.58      159.77     13.86 o 
  11   5   2       10.01        5.01      7.23 o 
  12   5   2     1170.07     1217.23     40.72 o 
  13   5   2       16.64        8.36     12.45 o 
  14   5   2       33.50       71.64     20.46 o 
  15   5   2       36.98       53.58     22.06 o 
  16   5   2      215.70      163.40     38.35 o 
  17   5   2        2.30       17.44     23.28 o 
  18   5   2       11.23        0.00     25.91 o 
   0   6   2      317.44      294.97     15.66 o 
   1   6   2     2369.49     2537.74     36.59 o 
   2   6   2     6242.89     6325.80     78.57 o 
   3   6   2     1185.44     1273.95     24.26 o 
   4   6   2      184.26      146.62      8.68 o 
   5   6   2       62.30       45.60      7.85 o 
   6   6   2     3401.32     3158.32     44.55 o 
   7   6   2     2411.09     2537.27     57.43 o 
   8   6   2      352.91      287.45     18.22 o 
   9   6   2      548.11      557.45     25.21 o 
  10   6   2      112.77      171.70     17.28 o 
  11   6   2      157.26      134.48     17.15 o 
  12   6   2       14.32       27.64     13.88 o 
  13   6   2       58.03       39.63     16.81 o 
  14   6   2      125.59      169.07     31.97 o 
  15   6   2       43.07       70.39     32.27 o 
  16   6   2       32.10        1.19     16.56 o 
  17   6   2        7.48        5.40     21.73 o 
  18   6   2       36.72       30.87     31.07 o 
   1   7   2     5791.61     5677.08     78.66 o 
   2   7   2       59.18       61.14     10.98 o 
   3   7   2     5634.47     5315.02     74.81 o 
   4   7   2     1179.69     1121.10     25.03 o 
   5   7   2      488.14      402.83     20.93 o 
   6   7   2     2820.13     3012.08     64.89 o 
   7   7   2       45.71       71.02     12.32 o 
   8   7   2      118.53       73.23     13.05 o 
   9   7   2      224.17      212.62     19.11 o 
  10   7   2     1306.25     1396.63     44.21 o 
  11   7   2       10.78       18.11     12.20 o 
  12   7   2      777.74      910.93     49.53 o 
  13   7   2       20.86       64.55     23.26 o 
  14   7   2      469.70      542.49     45.79 o 
  15   7   2       67.24       88.87     29.22 o 
  16   7   2        3.88       21.73     21.94 o 
  17   7   2        1.22       35.87     25.11 o 
   0   8   2     3892.16     3994.80    105.01 o 
   1   8   2     2446.45     2407.76     44.54 o 
   2   8   2     8511.16     8183.54    127.85 o 
   3   8   2      324.36      413.67     15.25 o 
   4   8   2    16184.67    16584.85    240.77 o 
   5   8   2      872.12      860.98     23.18 o 
   6   8   2      750.54      715.64     28.67 o 
   7   8   2      643.08      566.67     25.18 o 
   8   8   2      802.29      804.85     30.74 o 
   9   8   2       47.61       35.98     12.71 o 
  10   8   2      340.46      390.97     30.95 o 
  11   8   2      852.03      662.58     42.16 o 
  12   8   2      160.10      211.31     28.71 o 
  13   8   2      237.77      213.60     35.16 o 
  14   8   2       53.13        9.32     19.34 o 
  15   8   2      183.45      116.48     32.51 o 
  16   8   2       26.48       19.69     24.43 o 
  17   8   2       26.59       62.40     33.85 o 
   1   9   2      550.69      435.13     20.46 o 
   2   9   2        0.76        6.41      8.05 o 
   3   9   2      129.23      169.56     11.21 o 
   4   9   2      156.19      186.57     17.61 o 
   5   9   2       54.86       99.86     10.28 o 
   6   9   2      974.44      935.47     34.45 o 
   7   9   2      302.80      216.56     18.16 o 
   8   9   2      758.32      754.31     33.80 o 
   9   9   2      162.53      226.22     24.93 o 
  10   9   2      166.40      151.41     27.64 o 
  11   9   2      174.19      231.49     30.18 o 
  12   9   2     1030.30      832.21     57.36 o 
  13   9   2       78.13       74.32     26.65 o 
  14   9   2      115.30       84.43     29.57 o 
  15   9   2        6.89        0.00     18.05 o 
  16   9   2        1.31       41.35     26.58 o 
   0  10   2     2004.74     1719.63     71.76 o 
   1  10   2      106.68      170.78     15.90 o 
   2  10   2      427.09      500.24     22.65 o 
   3  10   2       27.07       14.50     11.72 o 
   4  10   2      680.32      606.15     24.24 o 
   5  10   2      133.09      166.21     13.22 o 
   6  10   2        8.13       19.60     10.25 o 
   7  10   2      695.79      701.97     31.32 o 
   8  10   2      134.25      160.48     22.17 o 
   9  10   2       28.43       61.81     26.71 o 
  10  10   2        6.15        4.43     15.66 o 
  11  10   2      108.50      145.69     37.94 o 
  12  10   2       24.04       33.00     24.58 o 
  13  10   2       11.99       19.43     23.23 o 
  14  10   2       63.25       71.41     31.78 o 
  15  10   2        3.65       41.49     29.46 o 
   1  11   2       91.31       58.16     12.76 o 
   2  11   2       90.04      124.37     21.23 o 
   3  11   2        8.37        4.41      8.17 o 
   4  11   2       40.67       17.03     10.82 o 
   5  11   2        0.43        0.00     14.21 o 
   6  11   2       23.02        0.00     11.68 o 
   7  11   2        3.51        0.00     15.24 o 
   8  11   2      230.36      230.63     33.44 o 
   9  11   2       51.23      113.30     30.77 o 
  10  11   2      326.62      341.93     43.80 o 
  11  11   2       72.72       89.80     35.12 o 
  12  11   2       32.00       32.84     26.32 o 
  13  11   2       22.76       79.53     38.03 o 
  14  11   2        0.51        0.00     21.67 o 
  15  11   2        1.84        1.09     21.45 o 
   0  12   2     2240.20     2046.87     93.74 o 
   1  12   2        1.87        2.12      9.84 o 
   2  12   2      502.73      523.72     26.62 o 
   3  12   2      321.07      337.93     24.37 o 
   4  12   2      967.69      858.22     34.26 o 
   5  12   2      324.54      330.16     27.44 o 
   6  12   2       18.48       71.51     32.05 o 
   7  12   2      185.43      241.46     31.52 o 
   8  12   2      728.26      640.38     54.34 o 
   9  12   2      102.95      190.32     38.37 o 
  10  12   2      125.97      177.95     52.15 o 
  11  12   2      168.41      169.75     44.81 o 
  12  12   2       13.91       16.04     23.60 o 
  13  12   2       44.73        6.92     22.14 o 
  14  12   2        0.24       32.73     28.68 o 
   1  13   2       17.67       20.15     12.21 o 
   2  13   2        3.68        0.00      9.46 o 
   3  13   2        5.92       46.07     16.84 o 
   4  13   2       29.55       40.54     16.03 o 
   5  13   2       69.31      101.98     22.93 o 
   6  13   2      336.77      289.14     30.85 o 
   7  13   2       12.87        0.00     18.09 o 
   8  13   2       69.70       83.46     30.02 o 
   9  13   2      140.65      157.10     34.96 o 
  10  13   2      272.50      332.10     47.36 o 
  11  13   2       16.72       56.39     29.66 o 
  12  13   2       53.19       90.34     44.25 o 
  13  13   2       15.90        6.83     23.50 o 
   0  14   2       99.56       82.86     24.14 o 
   1  14   2       25.51        2.45     11.39 o 
   2  14   2       26.40       44.90     16.14 o 
   3  14   2       19.53       20.51     15.72 o 
   4  14   2      162.76      247.03     31.58 o 
   5  14   2       62.44       60.14     22.88 o 
   6  14   2       89.68       37.93     24.05 o 
   7  14   2       18.97       84.21     43.30 o 
   8  14   2        2.63       87.74     32.31 o 
   9  14   2        6.28       10.82     23.27 o 
  10  14   2       14.67       60.02     32.73 o 
  11  14   2        0.03        0.00     23.62 o 
  12  14   2        2.77       23.25     27.80 o 
   1  15   2        0.35        7.48     14.72 o 
   2  15   2       21.42       46.62     17.76 o 
   3  15   2       22.74        9.00     17.44 o 
   4  15   2        1.40        2.25     14.68 o 
   5  15   2       17.61       27.03     25.67 o 
   6  15   2       35.82       69.13     33.13 o 
   7  15   2        0.63       76.47     32.52 o 
   8  15   2      152.83       70.05     32.53 o 
   9  15   2        0.03       73.86     37.13 o 
  10  15   2        1.97      101.88     53.65 o 
  11  15   2        0.09        0.00     26.45 o 
   0  16   2      299.88      302.45     62.58 o 
   1  16   2       10.44       30.79     17.70 o 
   2  16   2       80.71       72.75     29.60 o 
   3  16   2       12.57        0.00     16.84 o 
   4  16   2       40.97       21.74     26.50 o 
   5  16   2        7.42       16.22     24.98 o 
   6  16   2       47.80       92.86     33.84 o 
   7  16   2       26.66       90.96     34.99 o 
   8  16   2       30.38       57.02     33.22 o 
   9  16   2       14.20       56.22     35.15 o 
   1  17   2       28.09        4.80     18.51 o 
   2  17   2        0.10        0.00     19.23 o 
   3  17   2        6.45       24.48     24.52 o 
   4  17   2        1.03       19.69     25.50 o 
   5  17   2       14.08       22.40     27.27 o 
   6  17   2       13.85       47.04     32.19 o 
   7  17   2        3.29      106.02     38.05 o 
   0  18   2        0.34        0.00     47.28 o 
   1  18   2        2.74       28.59     42.27 o 
   2  18   2        0.95        0.00     38.31 o 
   3  18   2        1.39        0.00     32.01 o 
   4  18   2       22.52       78.85     37.39 o 
   1   1   3     5268.05     5339.24     70.95 o 
   2   1   3    18898.90    18616.67    173.56 o 
   3   1   3       64.83       60.62      3.91 o 
   4   1   3    10228.83    10817.65     99.15 o 
   5   1   3       70.17       72.00      5.42 o 
   6   1   3     8519.29     8371.90     96.55 o 
   7   1   3     1404.84     1347.82     26.46 o 
   8   1   3    20847.30    20385.86    263.66 o 
   9   1   3     1178.87     1354.30     38.87 o 
  10   1   3     6380.91     6079.22    149.63 o 
  11   1   3       32.95       29.36     11.18 o 
  12   1   3     1788.70     1723.39     48.14 o 
  13   1   3      116.42      222.81     20.88 o 
  14   1   3      856.96      814.02     38.16 o 
  15   1   3       17.24       97.80     22.21 o 
  16   1   3      506.85      451.00     35.00 o 
  17   1   3        3.96        2.67     13.11 o 
  18   1   3      130.08      110.31     29.01 o 
   0   2   3   114805.76   114900.34   3077.46 o 
   1   2   3     5228.01     5541.79     43.28 o 
   2   2   3      463.01      616.05     10.57 o 
   3   2   3      486.53      579.74      9.86 o 
   4   2   3      147.32      185.66      6.24 o 
   5   2   3      925.45     1070.13     16.94 o 
   6   2   3      468.57      385.78     11.33 o 
   7   2   3      300.79      343.61     13.30 o 
   8   2   3     5091.48     4897.87     77.53 o 
   9   2   3     4693.72     4806.06     84.90 o 
  10   2   3      654.26      605.42     22.94 o 
  11   2   3        4.98       26.82     13.45 o 
  12   2   3     1282.39     1310.51     41.12 o 
  13   2   3      634.98      676.45     31.76 o 
  14   2   3      941.34     1017.55     42.60 o 
  15   2   3      981.57      951.57     44.15 o 
  16   2   3       13.04       40.50     19.58 o 
  17   2   3      249.37      331.62     34.19 o 
  18   2   3       14.04       19.01     21.56 o 
   1   3   3    40641.82    39840.02    359.03 o 
   2   3   3      753.15      828.02     10.33 o 
   3   3   3      482.82      382.25     11.03 o 
   4   3   3      511.35      430.72     11.86 o 
   5   3   3     5241.60     4629.01     49.25 o 
   6   3   3      298.42      248.13     11.02 o 
   7   3   3     3941.81     3345.94     50.74 o 
   8   3   3     3977.86     4045.14     65.23 o 
   9   3   3      925.82      928.54     26.72 o 
  10   3   3      765.70      992.43     33.32 o 
  11   3   3       37.18       56.32     13.55 o 
  12   3   3      238.02      210.75     17.30 o 
  13   3   3       22.04       59.19     14.91 o 
  14   3   3      309.95      343.35     25.21 o 
  15   3   3        0.04        0.00     15.69 o 
  16   3   3      217.75      310.38     33.82 o 
  17   3   3       35.97       10.17     18.36 o 
  18   3   3      112.40      121.60     35.51 o 
   0   4   3    25897.39    26195.57    356.55 o 
   1   4   3     9177.55    10115.26    101.17 o 
   2   4   3    12750.92    12565.41    219.36 o 
   3   4   3     1210.92     1328.32     20.01 o 
   4   4   3      145.75      211.34     12.91 o 
   5   4   3      109.85       44.70     10.53 o 
   6   4   3       10.70        8.56      7.04 o 
   7   4   3      803.32      766.39     22.12 o 
   8   4   3      207.25      169.52     13.33 o 
   9   4   3      229.84      189.15     13.71 o 
  10   4   3       49.02       62.74     16.35 o 
  11   4   3        7.65       35.35     10.48 o 
  12   4   3      155.90      156.68     19.24 o 
  13   4   3       27.42       36.28     11.81 o 
  14   4   3       68.08       55.53     18.04 o 
  15   4   3      246.72      197.78     28.98 o 
  16   4   3      165.33      223.28     30.49 o 
  17   4   3        0.02       40.74     24.63 o 
  18   4   3       77.72      157.98     40.64 o 
   1   5   3     7101.44     7109.04     79.87 o 
   2   5   3     1164.15     1155.43     18.39 o 
   3   5   3    10904.62    10427.64    213.85 o 
   4   5   3     6140.20     6096.34     99.36 o 
   5   5   3     2457.51     2682.67     56.53 o 
   6   5   3      795.96      787.11     29.58 o 
   7   5   3       38.51       87.69     19.59 o 
   8   5   3      543.07      589.99     17.67 o 
   9   5   3      449.15      399.38     19.42 o 
  10   5   3      201.68      216.53     16.26 o 
  11   5   3      418.79      377.94     33.49 o 
  12   5   3     1783.68     1871.87     69.80 o 
  13   5   3       39.26       33.72     15.76 o 
  14   5   3      331.02      360.65     33.40 o 
  15   5   3       15.46        5.19     13.35 o 
  16   5   3      138.27      116.22     37.91 o 
  17   5   3       15.57       46.06     26.20 o 
  18   5   3       21.46        3.06     25.41 o 
   0   6   3     3197.86     3517.17     71.05 o 
   1   6   3       39.89       58.56      7.35 o 
   2   6   3     1672.38     1906.27     28.98 o 
   3   6   3       30.46       36.77      6.69 o 
   4   6   3    12809.20    12928.92    211.67 o 
   5   6   3     2585.04     2611.87     56.29 o 
   6   6   3     5160.51     5229.24     99.97 o 
   7   6   3     3848.44     3689.88     77.64 o 
   8   6   3     2860.43     2963.58     68.05 o 
   9   6   3     1094.81      967.71     36.71 o 
  10   6   3      408.69      416.80     25.02 o 
  11   6   3      702.40      592.39     32.70 o 
  12   6   3      144.18       82.63     19.35 o 
  13   6   3      813.52      821.46     41.26 o 
  14   6   3       10.80       37.60     17.47 o 
  15   6   3      231.19      265.40     39.02 o 
  16   6   3        2.69        0.00     16.11 o 
  17   6   3      101.68      159.69     40.76 o 
   1   7   3     2345.66     2487.09     41.41 o 
   2   7   3      241.02      254.66     13.18 o 
   3   7   3      556.48      559.74     16.87 o 
   4   7   3     1722.25     1558.16     31.68 o 
   5   7   3      695.18      798.71     30.10 o 
   6   7   3      440.42      422.47     23.13 o 
   7   7   3       35.13       86.43     18.30 o 
   8   7   3       44.99       70.71     13.49 o 
   9   7   3      176.13      178.68     17.77 o 
  10   7   3       14.95       35.43     13.84 o 
  11   7   3      656.98      613.90     36.02 o 
  12   7   3        1.53       15.23     14.45 o 
  13   7   3       23.19        0.44     14.68 o 
  14   7   3      606.16      611.73     43.00 o 
  15   7   3        0.19        0.00     18.20 o 
  16   7   3       73.75       88.21     29.74 o 
  17   7   3        5.39        7.77     25.65 o 
   0   8   3     3862.17     4263.71     98.11 o 
   1   8   3      402.34      474.62     17.31 o 
   2   8   3        2.53        0.00      9.11 o 
   3   8   3     1439.92     1359.16     29.40 o 
   4   8   3     2824.65     2760.03     51.68 o 
   5   8   3      155.51      199.44     17.68 o 
   6   8   3      331.61      294.14     21.83 o 
   7   8   3        7.61        0.94      9.54 o 
   8   8   3      108.01      109.63     16.71 o 
   9   8   3        4.44        6.00     11.92 o 
  10   8   3      420.46      516.98     30.75 o 
  11   8   3      243.41      264.78     26.32 o 
  12   8   3       15.40        0.00     14.74 o 
  13   8   3        3.03       28.65     37.78 o 
  14   8   3       63.12       64.76     27.09 o 
  15   8   3       37.03        0.00     21.37 o 
  16   8   3       25.27       63.35     30.85 o 
  17   8   3        7.29       47.35     32.79 o 
   1   9   3      432.13      363.29     20.27 o 
   2   9   3      234.89      243.89     16.98 o 
   3   9   3      682.95      668.17     32.46 o 
   4   9   3      782.86      758.86     31.08 o 
   5   9   3      209.64      175.35     17.91 o 
   6   9   3      265.20      310.05     22.65 o 
   7   9   3      376.93      311.92     30.52 o 
   8   9   3      862.14      992.20     41.76 o 
   9   9   3      134.99      131.29     19.53 o 
  10   9   3      568.30      727.90     45.12 o 
  11   9   3       54.44       72.13     27.22 o 
  12   9   3      649.76      865.64     96.49 o 
  13   9   3       78.52       53.74     24.80 o 
  14   9   3       24.87       28.53     21.83 o 
  15   9   3       48.02       72.27     34.29 o 
  16   9   3        0.42       22.61     26.80 o 
   0  10   3      446.93      445.02     31.25 o 
   1  10   3      113.37      155.67     20.06 o 
   2  10   3     5223.56     5003.90     88.41 o 
   3  10   3       24.26       43.74     15.03 o 
   4  10   3     1742.21     1503.53     38.86 o 
   5  10   3      840.88      778.11     35.70 o 
   6  10   3     1321.73     1096.25     43.56 o 
   7  10   3        4.48       23.57     12.44 o 
   8  10   3      158.15      131.84     19.36 o 
   9  10   3      494.59      529.68     39.00 o 
  10  10   3      734.23      662.26     47.21 o 
  11  10   3      155.31      139.31     26.14 o 
  12  10   3        0.82        0.00     18.94 o 
  13  10   3      293.19      358.40     43.84 o 
  14  10   3        5.81       99.15     37.79 o 
  15  10   3        0.40       22.14     23.99 o 
   1  11   3      372.64      418.90     22.31 o 
   2  11   3      211.36      229.57     16.08 o 
   3  11   3      623.99      699.25     30.91 o 
   4  11   3       24.60       16.32     16.86 o 
   5  11   3       11.53       50.65     15.82 o 
   6  11   3       12.95       66.51     23.48 o 
   7  11   3      108.42      144.76     20.41 o 
   8  11   3        1.90        1.66     14.42 o 
   9  11   3      143.17      129.40     31.23 o 
  10  11   3        2.47       27.91     22.71 o 
  11  11   3      144.57      184.50     43.54 o 
  12  11   3      105.54       67.71     27.87 o 
  13  11   3       48.17       24.35     25.28 o 
  14  11   3        5.44       32.34     26.31 o 
  15  11   3        7.48       11.30     24.30 o 
   0  12   3       23.32       85.72     32.37 o 
   1  12   3      238.61      221.18     18.23 o 
   2  12   3      188.83      195.08     19.95 o 
   3  12   3        6.81       39.50     17.92 o 
   4  12   3        8.45       30.73     17.01 o 
   5  12   3       26.96       43.16     16.42 o 
   6  12   3       63.11       46.68     15.93 o 
   7  12   3        1.92        5.06     14.81 o 
   8  12   3      162.10      200.05     27.94 o 
   9  12   3       10.03        0.43     18.27 o 
  10  12   3       16.00        7.21     21.51 o 
  11  12   3        5.76        0.00     21.44 o 
  12  12   3       37.75       29.07     26.87 o 
  13  12   3        0.80        4.18     21.77 o 
  14  12   3        0.76       17.94     25.29 o 
   1  13   3       60.98       78.47     15.96 o 
   2  13   3       22.88       70.03     19.93 o 
   3  13   3       30.95       35.84     13.44 o 
   4  13   3        6.55       45.48     21.66 o 
   5  13   3       82.68      105.62     21.46 o 
   6  13   3        7.55        4.11     16.11 o 
   7  13   3      215.37      208.50     35.44 o 
   8  13   3        4.13       24.89     25.75 o 
   9  13   3        1.55       31.56     25.70 o 
  10  13   3        0.08       52.98     28.44 o 
  11  13   3        5.22       35.42     30.76 o 
  12  13   3        3.06       11.79     23.82 o 
  13  13   3        7.84       41.49     29.16 o 
   0  14   3      327.49      253.38     34.43 o 
   1  14   3        2.41       21.72     13.38 o 
   2  14   3      393.35      330.54     29.12 o 
   3  14   3       53.64       40.61     18.69 o 
   4  14   3      338.54      319.94     34.02 o 
   5  14   3        1.83       24.28     19.25 o 
   6  14   3      198.78      130.74     28.19 o 
   7  14   3       11.17       17.51     23.77 o 
   8  14   3       50.94       20.82     24.61 o 
   9  14   3      136.87       83.95     33.35 o 
  10  14   3        6.71        6.58     22.51 o 
  11  14   3        6.98       54.32     34.95 o 
  12  14   3        1.40       27.60     27.99 o 
   1  15   3       43.67       32.00     17.36 o 
   2  15   3        0.12       16.64     16.41 o 
   3  15   3       35.51       62.87     27.33 o 
   4  15   3        0.21       45.88     25.94 o 
   5  15   3        4.43        0.00     18.93 o 
   6  15   3        1.11        6.88     23.56 o 
   7  15   3       93.29      127.00     37.16 o 
   8  15   3       37.37       74.80     37.36 o 
   9  15   3        9.28       57.17     31.71 o 
  10  15   3       14.19       24.25     27.87 o 
   0  16   3        1.01      101.90     53.84 o 
   1  16   3        4.99        0.00     20.21 o 
   2  16   3       14.01       49.80     24.80 o 
   3  16   3        2.76       43.89     23.80 o 
   4  16   3        9.97       64.21     25.90 o 
   5  16   3        0.06        6.14     21.28 o 
   6  16   3        0.16       52.23     30.33 o 
   7  16   3        1.66       66.79     37.81 o 
   8  16   3        7.39        0.00     28.90 o 
   9  16   3        5.74       24.38     28.12 o 
   1  17   3        3.38        8.60     22.31 o 
   2  17   3        0.05       34.57     25.31 o 
   3  17   3        3.95       54.94     41.12 o 
   4  17   3        3.84       73.17     35.59 o 
   5  17   3        5.20       59.91     30.60 o 
   6  17   3       13.77       68.74     35.06 o 
   7  17   3        5.29        0.00     25.02 o 
   0  18   3        6.05       16.01     43.77 o 
   1  18   3        9.59       85.11     43.36 o 
   2  18   3       13.11        0.00     42.29 o 
   3  18   3        0.14       15.99     33.23 o 
   0   0   4    33303.72    29713.24    661.16 o 
   1   0   4    12413.68    12496.78    120.81 o 
   2   0   4    24899.70    23265.37    901.87 o 
   3   0   4    15844.31    16178.91    153.68 o 
   4   0   4     6864.89     7570.44     88.73 o 
   5   0   4      219.09      291.81     12.44 o 
   6   0   4     5021.94     5161.87     97.44 o 
   7   0   4     1171.50     1112.24     36.46 o 
   8   0   4     1498.67     1522.20     46.58 o 
   9   0   4     8466.11     8444.69    183.35 o 
  10   0   4     1440.09     1479.62     53.06 o 
  11   0   4      271.86      272.51     25.43 o 
  12   0   4        6.75        4.42     16.42 o 
  13   0   4     2287.21     2172.67    100.68 o 
  14   0   4      966.73      913.27     56.70 o 
  15   0   4     1475.97     1458.12     77.46 o 
  16   0   4      155.90      209.59     34.03 o 
  17   0   4      466.01      518.79     56.31 o 
  18   0   4        9.72        0.00     37.00 o 
   1   1   4     9838.85    10761.71     86.60 o 
   2   1   4     1673.13     1594.92     15.15 o 
   3   1   4     2460.58     2259.02     17.65 o 
   4   1   4     4489.86     4805.35     52.97 o 
   5   1   4     9928.79    10225.73    106.63 o 
   6   1   4       18.90       24.53      4.78 o 
   7   1   4     4308.48     3899.80     56.45 o 
   8   1   4    10546.89    10657.78    146.27 o 
   9   1   4     1058.20     1169.09     30.87 o 
  10   1   4     5376.62     5101.95     89.33 o 
  11   1   4      586.77      569.00     24.93 o 
  12   1   4        5.34       41.54     15.74 o 
  13   1   4     1106.31     1072.32     46.66 o 
  14   1   4      503.94      368.24     28.68 o 
  15   1   4       32.57       86.71     26.74 o 
  16   1   4       55.99       88.78     19.50 o 
  17   1   4        0.09        9.90     17.29 o 
  18   1   4       36.52       14.18     24.47 o 
   0   2   4    27593.79    28899.15    463.29 o 
   1   2   4    23054.04    23078.07    205.27 o 
   2   2   4     1896.46     1851.65     22.02 o 
   3   2   4      898.68     1100.85     15.42 o 
   4   2   4      997.98      815.99     13.41 o 
   5   2   4      708.82      773.98     14.43 o 
   6   2   4      748.41      631.79     14.38 o 
   7   2   4     1872.54     1893.83     33.45 o 
   8   2   4        0.01       24.86      8.43 o 
   9   2   4     2076.39     1898.52     39.31 o 
  10   2   4       17.53       48.09     12.78 o 
  11   2   4      326.07      390.60     20.61 o 
  12   2   4       33.38       38.45     14.69 o 
  13   2   4       41.31       21.41     13.50 o 
  14   2   4       82.58      100.28     19.43 o 
  15   2   4        1.29       38.97     16.30 o 
  16   2   4        3.11       14.92     15.87 o 
  17   2   4       46.01       39.40     24.80 o 
  18   2   4        0.36        3.38     20.66 o 
   1   3   4     1016.92     1404.27     20.88 o 
   2   3   4     2258.80     2280.89     27.91 o 
   3   3   4      459.63      270.44      7.61 o 
   4   3   4     8171.32     8297.56     82.76 o 
   5   3   4     2095.64     2109.42     28.10 o 
   6   3   4     2975.94     2991.99     41.41 o 
   7   3   4       65.67       69.08      7.21 o 
   8   3   4     1134.91     1108.62     25.55 o 
   9   3   4      348.03      406.71     17.03 o 
  10   3   4      750.54      711.47     23.50 o 
  11   3   4     1202.06     1092.83     36.89 o 
  12   3   4       41.32       25.30     12.04 o 
  13   3   4      514.62      527.58     26.63 o 
  14   3   4      887.46      855.96     40.18 o 
  15   3   4       22.20       69.42     21.35 o 
  16   3   4       84.60      138.54     26.79 o 
  17   3   4        2.81        0.00     19.66 o 
  18   3   4       63.76      111.13     34.59 o 
   0   4   4     4461.57     5155.07     85.58 o 
   1   4   4       27.30       14.13      4.65 o 
   2   4   4     2537.82     2920.55     38.21 o 
   3   4   4     8806.74     9216.47     92.17 o 
   4   4   4      242.86      217.92      8.78 o 
   5   4   4     5146.98     5280.28     70.29 o 
   6   4   4     5310.99     5684.92     79.33 o 
   7   4   4    11783.03    12028.78    142.14 o 
   8   4   4     3174.46     2944.72     47.08 o 
   9   4   4     6914.30     7065.76    106.13 o 
  10   4   4     1016.89      963.82     28.76 o 
  11   4   4     1986.26     2230.50     54.50 o 
  12   4   4       56.53       51.32     15.11 o 
  13   4   4     1663.78     1686.34     63.31 o 
  14   4   4      172.70      254.14     27.15 o 
  15   4   4      859.39      906.60     50.55 o 
  16   4   4        0.10       17.34     17.20 o 
  17   4   4       90.81       89.82     29.18 o 
  18   4   4        1.25       26.82     34.68 o 
   1   5   4    24864.75    24511.43    267.85 o 
   2   5   4     1612.44     1453.22     23.33 o 
   3   5   4     2128.80     1893.46     25.68 o 
   4   5   4       28.97       36.95      7.77 o 
   5   5   4    11002.90    10768.40    183.18 o 
   6   5   4      247.04      328.86     28.09 o 
   7   5   4     3270.02     2951.17     69.40 o 
   8   5   4     2330.86     2428.72     63.65 o 
   9   5   4      619.75      677.04     32.82 o 
  10   5   4      203.85      327.11     25.23 o 
  11   5   4        2.94       24.40     13.77 o 
  12   5   4      188.38      228.48     44.32 o 
  13   5   4      613.97      580.22     36.15 o 
  14   5   4      235.70      329.93     31.69 o 
  15   5   4        0.00        0.00     15.13 o 
  16   5   4       62.34       62.97     23.26 o 
  17   5   4       78.02       47.07     31.36 o 
  18   5   4       39.92       24.91     28.28 o 
   0   6   4    21542.90    22851.64    383.98 o 
   1   6   4     1622.47     1645.58     29.70 o 
   2   6   4       16.22       25.49      5.58 o 
   3   6   4       83.05      122.41     15.31 o 
   4   6   4      932.16      957.54     29.80 o 
   5   6   4     4160.82     3844.77     76.45 o 
   6   6   4     1820.54     1832.96     51.32 o 
   7   6   4     1601.77     1684.62     51.01 o 
   8   6   4     1017.99     1000.77     39.07 o 
   9   6   4       19.32       20.68     11.82 o 
  10   6   4        0.32        3.11     12.80 o 
  11   6   4     1172.66     1118.12     50.95 o 
  12   6   4      277.69      331.11     27.74 o 
  13   6   4      205.37      260.22     26.21 o 
  14   6   4       26.65       33.72     17.90 o 
  15   6   4       24.80       47.39     34.13 o 
  16   6   4      182.33      126.30     33.74 o 
  17   6   4        3.62       47.65     33.56 o 
   1   7   4      455.68      665.52     20.44 o 
   2   7   4      160.88      183.51     15.71 o 
   3   7   4     7077.54     7200.99     92.65 o 
   4   7   4      967.99     1079.63     34.73 o 
   5   7   4      846.10      774.62     33.49 o 
   6   7   4     1153.18     1157.90     41.79 o 
   7   7   4       65.45       75.80     17.36 o 
   8   7   4      115.40      215.67     20.86 o 
   9   7   4      591.08      538.76     29.04 o 
  10   7   4      156.21      286.62     26.25 o 
  11   7   4     1006.92     1047.68     47.84 o 
  12   7   4      741.94      766.79     45.07 o 
  13   7   4       34.04       12.48     14.44 o 
  14   7   4      120.84      139.34     28.39 o 
  15   7   4        3.05       15.10     19.40 o 
  16   7   4       14.54        0.00     20.74 o 
  17   7   4        5.95        0.00     23.84 o 
   0   8   4     5026.59     4794.74    112.01 o 
   1   8   4     1517.52     1417.63     33.01 o 
   2   8   4     5974.43     6061.06     91.80 o 
   3   8   4      175.56      218.82     14.64 o 
   4   8   4     2206.86     2133.63     61.03 o 
   5   8   4      194.23      239.84     23.62 o 
   6   8   4     3422.88     3387.54     82.02 o 
   7   8   4      596.05      587.20     29.83 o 
   8   8   4        1.16        2.46     11.03 o 
   9   8   4       84.27       49.54     15.73 o 
  10   8   4      453.41      483.56     31.69 o 
  11   8   4      679.30      623.26     39.85 o 
  12   8   4       16.41        1.15     16.32 o 
  13   8   4      296.53      274.97     32.95 o 
  14   8   4       35.94      107.27     27.42 o 
  15   8   4       12.71       28.91     23.33 o 
  16   8   4        0.19       40.68     27.52 o 
   1   9   4     3555.74     3537.83     73.12 o 
   2   9   4       29.53       52.97     14.73 o 
   3   9   4     2371.34     2243.13     52.95 o 
   4   9   4        0.15       12.18     13.66 o 
   5   9   4     1297.05     1124.64     46.58 o 
   6   9   4      426.03      453.95     28.40 o 
   7   9   4      195.83      189.26     20.05 o 
   8   9   4       90.74      109.63     21.19 o 
   9   9   4      238.26      224.17     24.83 o 
  10   9   4       32.38       38.16     16.15 o 
  11   9   4      181.47      155.45     27.33 o 
  12   9   4       19.73       62.06     23.36 o 
  13   9   4        2.80        0.00     21.42 o 
  14   9   4      116.41      151.14     33.85 o 
  15   9   4        4.77        0.00     21.51 o 
  16   9   4       30.73       31.94     30.34 o 
   0  10   4      305.25      293.11     28.09 o 
   1  10   4       40.93       23.49     11.49 o 
   2  10   4       74.14      102.09     19.45 o 
   3  10   4      107.88      127.55     11.98 o 
   4  10   4       11.77        0.00     15.33 o 
   5  10   4       38.34       46.78     17.33 o 
   6  10   4       60.14       22.53     15.54 o 
   7  10   4       71.11      104.41     19.21 o 
   8  10   4        0.03       15.77     13.14 o 
   9  10   4        0.02        0.00     14.34 o 
  10  10   4       26.62       97.95     33.75 o 
  11  10   4       37.99       27.59     20.54 o 
  12  10   4       95.22      135.84     33.23 o 
  13  10   4       47.17       45.74     27.82 o 
  14  10   4       12.69       23.17     23.92 o 
  15  10   4        0.14       34.89     31.23 o 
   1  11   4      296.55      285.87     20.26 o 
   2  11   4       12.91       22.14     10.87 o 
   3  11   4      592.55      577.81     27.42 o 
   4  11   4        9.55        0.00     14.67 o 
   5  11   4      164.97      187.52     27.54 o 
   6  11   4       93.98      102.09     31.28 o 
   7  11   4      675.51      582.03     36.00 o 
   8  11   4        1.50       21.94     18.87 o 
   9  11   4      256.99      206.58     31.38 o 
  10  11   4        2.10       21.42     19.94 o 
  11  11   4       26.63       37.60     22.86 o 
  12  11   4        8.90      103.68     46.48 o 
  13  11   4        6.45        0.00     22.59 o 
  14  11   4       13.90       17.65     25.65 o 
   0  12   4      399.72      433.98     56.14 o 
   1  12   4       60.66       57.83     17.37 o 
   2  12   4      710.12      634.79     28.94 o 
   3  12   4      320.86      267.62     21.90 o 
   4  12   4       90.21       94.50     33.15 o 
   5  12   4       13.87       60.01     22.67 o 
   6  12   4      137.48      113.06     23.79 o 
   7  12   4       47.53       47.30     21.90 o 
   8  12   4       53.30       29.75     22.06 o 
   9  12   4       14.21       23.17     20.66 o 
  10  12   4      111.73       71.18     28.80 o 
  11  12   4      249.22      234.72     42.37 o 
  12  12   4        5.76        0.00     21.18 o 
  13  12   4        0.83       56.27     28.58 o 
  14  12   4        0.95        0.00     27.55 o 
   1  13   4      292.00      405.17     27.40 o 
   2  13   4       12.99       83.15     26.90 o 
   3  13   4      313.51      461.06     36.14 o 
   4  13   4      159.18      134.05     22.85 o 
   5  13   4       72.40      126.81     24.51 o 
   6  13   4       27.85       23.83     19.24 o 
   7  13   4      130.26      114.75     27.28 o 
   8  13   4      157.19       94.61     26.97 o 
   9  13   4       50.48       61.22     31.33 o 
  10  13   4        0.14       32.38     25.98 o 
  11  13   4        0.20        0.00     26.57 o 
  12  13   4        4.98        4.77     22.56 o 
  13  13   4       50.45       27.64     26.17 o 
   0  14   4       40.48       42.22     19.12 o 
   1  14   4       35.79       33.36     16.08 o 
   2  14   4        1.88       20.39     16.38 o 
   3  14   4       26.02       62.90     20.14 o 
   4  14   4        8.14       60.61     24.12 o 
   5  14   4        3.45        0.00     17.81 o 
   6  14   4        0.02        0.11     15.31 o 
   7  14   4        1.28        6.18     18.66 o 
   8  14   4        0.60        9.91     22.60 o 
   9  14   4        2.95        0.00     27.79 o 
  10  14   4        3.06       72.20     33.01 o 
  11  14   4       14.44       35.40     31.26 o 
   1  15   4       95.77      151.82     28.64 o 
   2  15   4        0.36       16.36     18.73 o 
   3  15   4       67.86       62.63     21.85 o 
   4  15   4        0.08        1.33     17.11 o 
   5  15   4       36.75       54.49     24.94 o 
   6  15   4        1.02       16.68     21.87 o 
   7  15   4       33.33        7.83     24.10 o 
   8  15   4       13.29        0.00     24.85 o 
   9  15   4        2.79        0.00     24.60 o 
  10  15   4        3.00       52.49     32.62 o 
   0  16   4       60.25      172.97    125.57 o 
   1  16   4        0.07        5.59     22.76 o 
   2  16   4       52.85       52.92     25.22 o 
   3  16   4        0.28        9.35     20.01 o 
   4  16   4       42.45       27.10     22.04 o 
   5  16   4        0.24        2.03     18.56 o 
   6  16   4        0.63       65.88     37.55 o 
   7  16   4       11.46       79.82     48.89 o 
   8  16   4        8.41       26.53     32.07 o 
   1  17   4       16.51        0.00     22.85 o 
   2  17   4        0.12        0.00     21.04 o 
   3  17   4       19.73       29.48     26.34 o 
   4  17   4        5.11       28.89     29.60 o 
   5  17   4       13.81       32.39     26.68 o 
   6  17   4        0.65       17.59     26.62 o 
   0  18   4        6.69       40.31     65.48 o 
   1  18   4       17.89       13.92     29.72 o 
   2  18   4        0.39        0.00     30.26 o 
   1   1   5     3336.98     3996.03     41.90 o 
   2   1   5      162.13      144.18      7.65 o 
   3   1   5     1206.51     1489.27     21.23 o 
   4   1   5       15.20       46.21      5.99 o 
   5   1   5        9.80       19.96      5.90 o 
   6   1   5     1084.76     1273.58     22.39 o 
   7   1   5     5520.94     5557.69     76.35 o 
   8   1   5      132.92      139.43     11.62 o 
   9   1   5       33.48       34.91     12.33 o 
  10   1   5        0.59        0.00     10.11 o 
  11   1   5      729.23      765.76     26.88 o 
  12   1   5      569.55      516.87     24.50 o 
  13   1   5      255.57      308.44     22.68 o 
  14   1   5        2.21        0.00     11.37 o 
  15   1   5      263.80      266.62     28.85 o 
  16   1   5       50.84       81.32     29.23 o 
  17   1   5       20.70       32.44     23.69 o 
  18   1   5        0.11       32.00     27.06 o 
   0   2   5     5263.82     5250.41     81.34 o 
   1   2   5    14338.52    14909.83    161.77 o 
   2   2   5     3009.48     2757.38     32.92 o 
   3   2   5     8505.96     8703.70     86.87 o 
   4   2   5     8340.07     8081.16     82.99 o 
   5   2   5     1195.82     1175.64     21.65 o 
   6   2   5        5.67        0.00      4.37 o 
   7   2   5     8716.88     9496.97    124.68 o 
   8   2   5      169.88      201.85     11.39 o 
   9   2   5     6824.84     7032.41    109.96 o 
  10   2   5      443.91      472.92     20.14 o 
  11   2   5     5721.16     5631.03    104.55 o 
  12   2   5      635.91      627.79     27.79 o 
  13   2   5     1800.11     1657.69     49.62 o 
  14   2   5       17.76        7.08     11.12 o 
  15   2   5      836.45      861.59     42.85 o 
  16   2   5        2.96        0.00     17.73 o 
  17   2   5      262.21      304.32     44.47 o 
  18   2   5        5.23       23.05     24.63 o 
   1   3   5    11326.40    11668.17    125.62 o 
   2   3   5     1242.91     1102.32     19.12 o 
   3   3   5    12199.03    12451.29    133.48 o 
   4   3   5        6.40        0.00      4.58 o 
   5   3   5     9978.78     9336.67    106.01 o 
   6   3   5        0.22        0.00      4.60 o 
   7   3   5    21669.16    21581.40    266.61 o 
   8   3   5       26.02       38.65     11.33 o 
   9   3   5       17.06       40.36     10.86 o 
  10   3   5       52.03       41.84     15.42 o 
  11   3   5        1.28       47.47     21.37 o 
  12   3   5      315.45      279.97     21.36 o 
  13   3   5       14.09       38.42     15.72 o 
  14   3   5       16.01       43.22     19.05 o 
  15   3   5       11.68       45.71     19.08 o 
  16   3   5       58.72      117.57     27.14 o 
  17   3   5       47.18       81.68     32.12 o 
  18   3   5        2.89       37.92     29.55 o 
   0   4   5      127.73      113.42     18.14 o 
   1   4   5       10.47       25.48      8.43 o 
   2   4   5     5152.49     5126.08     63.85 o 
   3   4   5     2507.94     2767.47     37.91 o 
   4   4   5     2322.86     2292.28     31.88 o 
   5   4   5     6578.05     6592.78     75.54 o 
   6   4   5      273.22      225.61      8.67 o 
   7   4   5      318.85      266.42     15.20 o 
   8   4   5       48.48       40.06      6.59 o 
   9   4   5        6.96        6.20      9.75 o 
  10   4   5      125.69      168.43     14.69 o 
  11   4   5      218.25      229.23     17.84 o 
  12   4   5       10.36       24.66     12.68 o 
  13   4   5       43.68       97.70     20.15 o 
  14   4   5       11.74       28.33     18.94 o 
  15   4   5        0.42        1.81     14.95 o 
  16   4   5        3.46       43.84     21.67 o 
  17   4   5        0.35       48.87     30.97 o 
  18   4   5        0.05        0.00     25.08 o 
   1   5   5     2988.61     3280.59     49.34 o 
   2   5   5        0.72        0.00      4.80 o 
   3   5   5     9052.45     8915.72    161.99 o 
   4   5   5       84.02      147.22     12.96 o 
   5   5   5      987.17     1040.88     24.21 o 
   6   5   5       67.36       46.73     11.85 o 
   7   5   5       73.54       42.65      7.36 o 
   8   5   5      901.20      913.24     33.04 o 
   9   5   5      794.22      848.87     34.29 o 
  10   5   5      372.98      386.74     26.03 o 
  11   5   5     1595.33     1663.12     56.34 o 
  12   5   5       38.62       74.94     18.80 o 
  13   5   5      118.01      159.67     30.59 o 
  14   5   5       42.10      100.83     28.70 o 
  15   5   5        3.39        3.22     16.09 o 
  16   5   5       23.93       21.43     20.75 o 
  17   5   5       24.15        0.00     24.87 o 
   0   6   5        3.45        0.00     12.57 o 
   1   6   5      554.45      611.56     18.80 o 
   2   6   5     3666.47     3542.45     52.91 o 
   3   6   5       60.36      100.75     14.62 o 
   4   6   5     3614.28     3630.62     61.34 o 
   5   6   5     5397.89     5401.26    112.98 o 
   6   6   5     1293.44     1410.40     45.49 o 
   7   6   5     4148.17     3914.07     85.14 o 
   8   6   5      352.74      412.60     24.32 o 
   9   6   5      881.81      911.19     37.34 o 
  10   6   5        0.41       13.99     12.87 o 
  11   6   5     2392.92     2366.91     85.71 o 
  12   6   5        4.64       42.86     24.24 o 
  13   6   5      813.61      872.28     53.62 o 
  14   6   5       22.56        1.98     14.15 o 
  15   6   5      182.12      375.80     43.94 o 
  16   6   5        2.01        0.00     21.32 o 
  17   6   5       19.92       33.82     32.07 o 
   1   7   5     1831.50     2234.41     41.82 o 
   2   7   5     1164.46     1156.08     27.24 o 
   3   7   5    10869.10    10819.12    143.35 o 
   4   7   5     1794.69     1697.69     37.00 o 
   5   7   5     3619.37     3464.50     79.11 o 
   6   7   5      600.72      693.83     30.85 o 
   7   7   5      803.01      732.94     31.73 o 
   8   7   5        0.58        6.28     10.09 o 
   9   7   5      102.40       76.00     18.79 o 
  10   7   5      228.28      223.82     27.20 o 
  11   7   5      617.73      653.37     49.47 o 
  12   7   5      541.25      498.02     43.84 o 
  13   7   5      111.41      117.03     33.81 o 
  14   7   5       74.89       55.98     22.91 o 
  15   7   5       65.56       37.12     23.98 o 
  16   7   5       71.51      104.01     42.25 o 
  17   7   5       16.27       20.40     30.31 o 
   0   8   5     1923.20     1775.32     57.93 o 
   1   8   5     1882.15     2028.40     45.38 o 
   2   8   5       53.97       98.86     16.37 o 
   3   8   5      165.31      190.04     13.73 o 
   4   8   5      128.46      144.84     18.22 o 
   5   8   5     2608.53     2805.09     71.16 o 
   6   8   5       39.92       69.98     14.88 o 
   7   8   5       21.79       27.29     14.61 o 
   8   8   5        2.05       10.10     11.04 o 
   9   8   5      790.14      844.66     39.38 o 
  10   8   5       27.13       74.90     18.28 o 
  11   8   5       37.68       61.26     22.59 o 
  12   8   5        2.76        3.61     13.80 o 
  13   8   5        2.44        0.00     14.83 o 
  14   8   5        0.04        0.00     16.60 o 
  15   8   5        0.03        0.00     20.62 o 
  16   8   5       21.72       91.40     41.69 o 
   1   9   5      696.95      736.88     26.69 o 
   2   9   5       61.09       58.05     10.52 o 
   3   9   5     1467.68     1291.41     37.40 o 
   4   9   5       26.74       71.28     19.98 o 
   5   9   5      259.65      279.49     23.21 o 
   6   9   5       30.85       31.58     13.48 o 
   7   9   5       18.37       66.49     18.63 o 
   8   9   5      295.08      327.61     29.21 o 
   9   9   5     1629.56     1646.26     62.13 o 
  10   9   5      179.66      218.21     24.69 o 
  11   9   5       78.05      126.44     30.02 o 
  12   9   5       10.21        9.42     17.59 o 
  13   9   5       59.55       68.97     24.46 o 
  14   9   5       18.71       10.34     28.81 o 
  15   9   5        0.87       47.74     29.00 o 
  16   9   5        0.15        0.00     33.97 o 
   0  10   5      811.70      785.21     42.89 o 
   1  10   5       15.93        3.02     10.10 o 
   2  10   5       72.21       85.21     13.56 o 
   3  10   5      142.54      190.37     16.16 o 
   4  10   5      621.97      572.33     34.42 o 
   5  10   5     1721.99     1577.71     57.95 o 
   6  10   5      357.84      397.14     34.15 o 
   7  10   5       72.14      157.39     22.80 o 
   8  10   5      393.52      385.16     31.06 o 
   9  10   5        3.77       39.51     16.87 o 
  10  10   5       40.42       35.53     17.34 o 
  11  10   5      222.05      270.68     33.80 o 
  12  10   5      219.90      257.75     36.01 o 
  13  10   5      127.24       98.86     33.44 o 
  14  10   5        7.16       32.41     30.47 o 
  15  10   5        1.67      100.97     50.65 o 
   1  11   5     1107.90     1019.88     36.88 o 
   2  11   5        0.18       16.20     11.84 o 
   3  11   5     2761.11     2609.92     79.44 o 
   4  11   5        0.83        0.00     15.12 o 
   5  11   5     1037.75      883.62     44.00 o 
   6  11   5      100.57      115.79     23.38 o 
   7  11   5       39.67       47.07     19.66 o 
   8  11   5       11.62       17.32     16.73 o 
   9  11   5      303.45      272.60     32.68 o 
  10  11   5      102.75      132.21     30.66 o 
  11  11   5       14.42       22.77     22.15 o 
  12  11   5       86.52       94.32     30.70 o 
  13  11   5        1.16       16.78     23.72 o 
  14  11   5        5.66        0.00     25.79 o 
   0  12   5       21.89       28.85     18.63 o 
   1  12   5       18.09       25.45     12.25 o 
   2  12   5       64.72      123.09     18.64 o 
   3  12   5      221.02      186.91     24.59 o 
   4  12   5       77.57      107.77     22.90 o 
   5  12   5      138.65      226.91     35.45 o 
   6  12   5        0.34       12.79     17.11 o 
   7  12   5       11.56       26.88     19.26 o 
   8  12   5       14.88       11.59     17.72 o 
   9  12   5       32.46        2.19     15.50 o 
  10  12   5       14.58       41.92     28.75 o 
  11  12   5       46.12       21.85     23.46 o 
  12  12   5       32.16       18.80     24.21 o 
  13  12   5       60.66       29.19     31.69 o 
   1  13   5      572.50      539.99     32.95 o 
   2  13   5        8.81        0.00     15.33 o 
   3  13   5      213.71      145.66     28.22 o 
   4  13   5        0.09        0.00     13.93 o 
   5  13   5      255.86      178.39     27.76 o 
   6  13   5       31.70       49.13     21.43 o 
   7  13   5      141.28      206.76     39.86 o 
   8  13   5       32.58       77.03     54.09 o 
   9  13   5       68.26       32.90     26.65 o 
  10  13   5        5.60       70.82     35.04 o 
  11  13   5        0.60        0.00     24.69 o 
  12  13   5        2.05        5.64     21.95 o 
   0  14   5       88.60       79.44     35.56 o 
   1  14   5        4.28       76.39     35.95 o 
   2  14   5        9.29       19.34     17.23 o 
   3  14   5        9.60        2.82     14.53 o 
   4  14   5        2.22       14.77     18.75 o 
   5  14   5       18.28       77.91     23.04 o 
   6  14   5       16.07       36.50     25.18 o 
   7  14   5        8.54        0.00     16.89 o 
   8  14   5       27.61       17.05     26.51 o 
   9  14   5        0.36        8.00     23.28 o 
  10  14   5        7.24       74.44     32.85 o 
  11  14   5       23.87       58.51     32.77 o 
   1  15   5       73.33       70.59     21.43 o 
   2  15   5        1.28       44.95     23.46 o 
   3  15   5       84.93      144.47     31.94 o 
   4  15   5        2.59       17.01     21.52 o 
   5  15   5       54.00       33.62     25.85 o 
   6  15   5       39.16       15.43     21.98 o 
   7  15   5        1.26       51.46     30.60 o 
   8  15   5        0.11        0.00     23.05 o 
   9  15   5       20.14        0.00     22.08 o 
  10  15   5        8.90        7.33     24.65 o 
   0  16   5        3.64        0.00     37.47 o 
   1  16   5       15.84       31.11     27.85 o 
   2  16   5        1.04       15.11     21.28 o 
   3  16   5        0.01       22.43     21.23 o 
   4  16   5       38.01       40.89     26.09 o 
   5  16   5       35.07       24.22     27.58 o 
   6  16   5        4.37       16.89     23.71 o 
   7  16   5        0.10        0.00     23.23 o 
   8  16   5        2.92       12.87     26.86 o 
   1  17   5       34.07       38.06     30.00 o 
   2  17   5       11.33        0.00     24.11 o 
   3  17   5        4.65        2.17     27.48 o 
   4  17   5        0.48       85.29     44.36 o 
   5  17   5       17.70       28.83     26.88 o 
   0   0   6    10224.63     9636.89    258.09 o 
   1   0   6     5037.61     5318.61     94.78 o 
   2   0   6    27165.35    24753.53    356.66 o 
   3   0   6     7878.46     8606.10    169.01 o 
   4   0   6     5404.67     5418.20    116.80 o 
   5   0   6      121.38      202.23     27.71 o 
   6   0   6      350.98      259.68     19.24 o 
   7   0   6      794.54      806.41     51.41 o 
   8   0   6        7.91       12.07      8.47 o 
   9   0   6     1686.25     1502.14     65.15 o 
  10   0   6        0.33        0.00     17.20 o 
  11   0   6      848.76      755.02     40.36 o 
  12   0   6      188.92      229.62     33.83 o 
  13   0   6      806.94      648.33     41.60 o 
  14   0   6       55.89      162.77     46.27 o 
  15   0   6     1582.80     1511.72     89.06 o 
  16   0   6        3.93        0.00     28.96 o 
  17   0   6      517.40      508.73     74.17 o 
  18   0   6       66.54       44.67     42.03 o 
   1   1   6    12534.12    12865.43    132.18 o 
   2   1   6     3177.32     2745.94     35.63 o 
   3   1   6     4266.25     4507.36     57.73 o 
   4   1   6     1966.37     1707.97     25.67 o 
   5   1   6     1265.71     1151.04     23.12 o 
   6   1   6      114.54       77.46     11.98 o 
   7   1   6    10993.23    10587.60    153.77 o 
   8   1   6      689.34      633.89     22.23 o 
   9   1   6      297.11      272.78     13.48 o 
  10   1   6        0.33        0.00      6.45 o 
  11   1   6       55.87       74.12     13.71 o 
  12   1   6        7.16       11.07     11.06 o 
  13   1   6       28.02       99.93     22.62 o 
  14   1   6       20.60       53.99     16.60 o 
  15   1   6       56.94       70.73     24.63 o 
  16   1   6       18.18        0.00     16.26 o 
  17   1   6        0.02       22.06     24.45 o 
  18   1   6       40.16        8.58     24.52 o 
   0   2   6      467.31      428.69     17.40 o 
   1   2   6     3896.19     4332.44     57.92 o 
   2   2   6     1894.15     2200.21     31.88 o 
   3   2   6     4915.64     4724.73     53.67 o 
   4   2   6      240.80      266.29      9.50 o 
   5   2   6      110.53      193.03      8.59 o 
   6   2   6     5529.67     5103.74     64.67 o 
   7   2   6      835.77      770.02     20.30 o 
   8   2   6      130.32      137.05     11.31 o 
   9   2   6        5.60        0.00     11.92 o 
  10   2   6       72.65       53.02      9.92 o 
  11   2   6      105.89       72.70     12.20 o 
  12   2   6      800.83      796.70     29.71 o 
  13   2   6        0.03        0.00      9.86 o 
  14   2   6        0.49       20.83     14.79 o 
  15   2   6      180.43      183.51     29.76 o 
  16   2   6       97.87      115.30     31.12 o 
  17   2   6       11.50        6.48     19.94 o 
  18   2   6        8.75        0.00     24.41 o 
   1   3   6     2673.98     2024.62     34.14 o 
   2   3   6      827.75      916.02     19.44 o 
   3   3   6     7656.31     7294.13     88.84 o 
   4   3   6      470.36      470.34     12.60 o 
   5   3   6      959.64      867.95     18.73 o 
   6   3   6     2739.97     2631.58     40.03 o 
   7   3   6      610.68      600.78     17.47 o 
   8   3   6     3069.17     3041.19     52.83 o 
   9   3   6     1309.58     1402.85     32.98 o 
  10   3   6      952.37      935.53     27.32 o 
  11   3   6      965.17      802.13     27.73 o 
  12   3   6      219.46      237.99     26.07 o 
  13   3   6      210.10      196.39     19.56 o 
  14   3   6      126.16       93.53     22.30 o 
  15   3   6        1.99       21.89     20.18 o 
  16   3   6        0.03        1.31     17.02 o 
  17   3   6        0.24       12.43     21.69 o 
   0   4   6     1322.91     1273.50     80.24 o 
   1   4   6       90.84       97.47     11.35 o 
   2   4   6     3035.90     3251.54     47.85 o 
   3   4   6     1934.70     2132.72     35.06 o 
   4   4   6      557.13      446.79     13.45 o 
   5   4   6     6629.19     6760.72     86.47 o 
   6   4   6     1111.35      960.03     23.06 o 
   7   4   6     9429.78     9199.00    130.36 o 
   8   4   6      163.80      203.19     14.55 o 
   9   4   6     3466.77     3624.75     71.26 o 
  10   4   6       24.48       43.85     14.16 o 
  11   4   6     2594.21     2484.63     63.05 o 
  12   4   6       38.49       96.09     16.77 o 
  13   4   6     1239.19     1135.03     49.32 o 
  14   4   6       13.11        4.05     16.26 o 
  15   4   6      726.64      668.22     55.83 o 
  16   4   6        1.73       24.51     23.53 o 
  17   4   6      196.78      194.39     44.07 o 
   1   5   6     9867.93    10271.83    142.66 o 
   2   5   6      891.64      942.58     22.90 o 
   3   5   6     7080.71     7542.29    102.53 o 
   4   5   6     2249.99     2104.02     34.74 o 
   5   5   6     2844.41     2849.04     52.71 o 
   6   5   6     2353.66     2299.86     45.44 o 
   7   5   6     3788.85     3619.42     64.94 o 
   8   5   6        3.55        4.31      7.06 o 
   9   5   6       23.32       40.12     15.66 o 
  10   5   6      193.73      121.52     18.04 o 
  11   5   6     1049.43     1103.10     45.73 o 
  12   5   6      365.75      349.18     27.39 o 
  13   5   6       33.39       63.57     20.65 o 
  14   5   6       33.55       29.78     20.14 o 
  15   5   6        0.03        0.00     18.65 o 
  16   5   6       27.04       40.13     25.41 o 
  17   5   6       23.80       39.09     33.34 o 
   0   6   6     7053.95     6971.55    168.83 o 
   1   6   6     1296.06     1243.66     29.06 o 
   2   6   6        0.79       53.39     14.09 o 
   3   6   6      206.07      199.08     12.13 o 
   4   6   6      149.09      142.86     12.51 o 
   5   6   6      917.94      899.55     24.02 o 
   6   6   6       54.41       82.64     18.35 o 
   7   6   6        0.86       33.78     13.53 o 
   8   6   6       78.95       51.25     12.93 o 
   9   6   6      395.83      389.16     26.43 o 
  10   6   6      146.79      199.52     21.06 o 
  11   6   6      341.85      434.14     31.84 o 
  12   6   6       65.13       63.78     19.01 o 
  13   6   6       45.08       86.42     29.54 o 
  14   6   6        5.12       44.34     21.21 o 
  15   6   6       59.79        0.00     18.51 o 
  16   6   6       11.45       65.29     38.60 o 
  17   6   6        0.70        0.00     32.58 o 
   1   7   6     3010.78     3249.50     62.87 o 
   2   7   6        2.24       27.75     10.55 o 
   3   7   6     4175.95     4478.53     71.65 o 
   4   7   6      631.94      577.23     26.82 o 
   5   7   6     2530.83     2809.51     75.88 o 
   6   7   6      227.05      269.90     30.72 o 
   7   7   6        1.63       54.26     15.41 o 
   8   7   6        8.81        0.00     10.37 o 
   9   7   6     1452.93     1593.88     56.88 o 
  10   7   6       79.56      112.02     21.42 o 
  11   7   6      195.72      270.23     27.35 o 
  12   7   6        4.36        3.91     16.82 o 
  13   7   6        5.07        7.44     15.72 o 
  14   7   6       19.87       11.03     17.86 o 
  15   7   6       11.72        0.00     22.77 o 
  16   7   6        1.15       33.86     31.93 o 
   0   8   6      151.42      369.49     53.55 o 
   1   8   6       23.09       14.08      8.34 o 
   2   8   6      341.41      324.40     16.31 o 
   3   8   6     1564.03     1368.38     31.33 o 
   4   8   6       75.77      106.31     17.89 o 
   5   8   6     2183.38     2207.53     61.17 o 
   6   8   6       87.92      107.55     23.75 o 
   7   8   6      216.09      267.35     30.11 o 
   8   8   6       80.23      101.12     21.07 o 
   9   8   6      109.90       80.09     20.58 o 
  10   8   6       86.21      111.00     22.12 o 
  11   8   6      626.67      559.58     46.85 o 
  12   8   6        3.49       24.27     24.94 o 
  13   8   6      564.95      642.66     61.19 o 
  14   8   6        4.70       10.56     20.72 o 
  15   8   6       39.48       42.72     34.05 o 
  16   8   6        2.60        0.00     31.42 o 
   1   9   6     1254.48     1149.59     33.40 o 
   2   9   6       69.55      104.02     16.32 o 
   3   9   6     3876.68     3467.82     71.78 o 
   4   9   6        1.33        0.00     12.04 o 
   5   9   6      460.13      466.26     30.29 o 
   6   9   6      218.00      272.00     25.32 o 
   7   9   6       25.80       27.04     17.36 o 
   8   9   6        4.59       80.22     29.06 o 
   9   9   6      118.76      118.72     20.26 o 
  10   9   6      207.40      190.26     25.80 o 
  11   9   6      594.31      514.83     37.87 o 
  12   9   6      198.59      151.89     35.95 o 
  13   9   6        2.82       56.86     39.32 o 
  14   9   6       65.55      102.59     41.16 o 
  15   9   6       41.61      102.30     41.47 o 
   0  10   6      850.80      875.82     44.69 o 
   1  10   6       86.20      121.19     15.12 o 
   2  10   6       98.64      126.02     14.40 o 
   3  10   6      283.04      248.52     25.80 o 
   4  10   6        0.39       16.33     14.32 o 
   5  10   6      410.77      542.78     35.48 o 
   6  10   6       12.27        2.58     12.77 o 
   7  10   6       71.50      189.20     31.11 o 
   8  10   6        6.97       23.54     17.94 o 
   9  10   6       15.85       25.87     16.44 o 
  10  10   6       12.54        7.59     15.23 o 
  11  10   6       20.94       18.43     18.71 o 
  12  10   6      110.28      165.13     44.26 o 
  13  10   6       46.10        3.84     22.63 o 
  14  10   6       31.54       36.69     31.17 o 
  15  10   6        7.11        0.00     33.11 o 
   1  11   6      418.06      304.84     21.29 o 
   2  11   6      104.70      129.93     16.38 o 
   3  11   6       72.49       74.10     19.78 o 
   4  11   6       47.78       74.34     21.86 o 
   5  11   6      633.99      606.92     38.09 o 
   6  11   6       26.92        0.18     13.38 o 
   7  11   6      389.94      465.10     38.11 o 
   8  11   6        6.58       60.08     23.26 o 
   9  11   6      186.98      165.35     27.00 o 
  10  11   6        5.65       15.87     19.25 o 
  11  11   6        3.78        4.37     17.99 o 
  12  11   6        1.87       71.98     32.84 o 
  13  11   6        4.33        0.00     26.24 o 
  14  11   6       10.41       25.87     32.78 o 
   0  12   6      783.23      641.37     51.04 o 
   1  12   6      110.01       99.32     20.58 o 
   2  12   6       22.02       49.02     19.28 o 
   3  12   6        3.40       15.41     15.20 o 
   4  12   6      132.15      120.92     24.85 o 
   5  12   6      443.62      428.55     37.41 o 
   6  12   6        8.49       58.28     22.08 o 
   7  12   6       11.34        2.29     14.88 o 
   8  12   6       43.93       50.10     21.88 o 
   9  12   6      309.67      399.95     42.33 o 
  10  12   6       84.16       65.77     26.57 o 
  11  12   6      171.46      178.29     38.49 o 
  12  12   6       17.51       64.05     33.41 o 
  13  12   6       56.82       17.87     27.67 o 
   1  13   6      114.30      166.95     27.71 o 
   2  13   6        3.51       21.76     18.31 o 
   3  13   6      529.87      575.35     40.46 o 
   4  13   6        1.78        0.00     16.79 o 
   5  13   6       52.06      168.48     29.19 o 
   6  13   6      254.10      278.77     36.14 o 
   7  13   6       83.16       88.38     39.74 o 
   8  13   6       17.56       14.60     20.99 o 
   9  13   6      134.35      188.03     42.39 o 
  10  13   6       31.86       15.89     23.92 o 
  11  13   6        2.88       71.22     31.20 o 
  12  13   6        4.91       27.15     28.37 o 
   0  14   6        0.76        4.90     26.18 o 
   1  14   6        2.55        0.00     18.89 o 
   2  14   6       14.32       28.39     18.11 o 
   3  14   6       17.32       19.34     18.18 o 
   4  14   6       68.25       81.46     22.82 o 
   5  14   6       90.06       89.63     25.90 o 
   6  14   6       10.58        0.00     18.54 o 
   7  14   6        8.04       10.67     19.99 o 
   8  14   6       25.56       22.85     24.27 o 
   9  14   6        6.10        1.24     19.32 o 
  10  14   6        1.71        0.00     24.62 o 
  11  14   6       41.32       53.54     36.86 o 
   1  15   6       79.52       75.80     31.92 o 
   2  15   6        0.01       52.35     22.67 o 
   3  15   6       13.09       23.24     20.25 o 
   4  15   6        5.05       21.72     20.04 o 
   5  15   6       34.50        9.19     23.34 o 
   6  15   6        7.01       71.19     29.09 o 
   7  15   6       84.77       25.47     23.55 o 
   8  15   6       10.52       22.97     26.73 o 
   9  15   6        9.53       15.59     25.76 o 
   0  16   6       10.48        0.00     29.66 o 
   1  16   6        1.35       34.68     25.22 o 
   2  16   6        5.04       26.46     24.83 o 
   3  16   6        6.98       22.64     21.32 o 
   4  16   6        4.43       44.20     27.11 o 
   5  16   6        0.18       63.63     27.75 o 
   6  16   6        4.81       43.19     30.45 o 
   7  16   6        3.46       44.53     34.14 o 
   1  17   6       24.34       29.08     29.45 o 
   2  17   6        0.05       44.18     34.85 o 
   3  17   6       20.73       84.15     40.44 o 
   4  17   6        1.33       29.46     32.62 o 
   1   1   7    10816.51    10319.67    130.26 o 
   2   1   7     2235.58     2079.13     28.54 o 
   3   1   7      754.64      597.56     16.74 o 
   4   1   7     1483.34     1360.34     28.10 o 
   5   1   7    11307.76    10890.04    199.56 o 
   6   1   7     1289.45     1205.04     23.32 o 
   7   1   7     2085.91     1855.91     37.19 o 
   8   1   7      472.40      416.73     18.26 o 
   9   1   7     1597.52     1502.72     37.98 o 
  10   1   7      141.59      118.34     12.84 o 
  11   1   7        1.62        8.26      8.91 o 
  12   1   7      532.19      443.05     29.69 o 
  13   1   7      266.00      240.50     24.00 o 
  14   1   7       47.07       42.68     16.78 o 
  15   1   7        0.15       89.00     31.21 o 
  16   1   7       18.95       20.71     22.71 o 
  17   1   7        9.25       17.47     26.03 o 
   0   2   7      403.56      434.99     29.84 o 
   1   2   7     1637.44     1716.09     29.58 o 
   2   2   7       17.06       49.25      7.59 o 
   3   2   7     1252.59     1368.03     23.34 o 
   4   2   7       80.26      104.87     10.90 o 
   5   2   7       11.95        7.30      8.60 o 
   6   2   7       17.53       28.39      8.43 o 
   7   2   7     1243.64     1312.93     34.47 o 
   8   2   7       95.05      150.90     13.77 o 
   9   2   7     2668.37     2705.03     58.34 o 
  10   2   7        0.24        2.45      8.84 o 
  11   2   7       52.21       54.35     14.79 o 
  12   2   7       32.94       45.43     13.04 o 
  13   2   7      634.59      562.19     38.67 o 
  14   2   7       47.52       34.10     20.00 o 
  15   2   7     1370.22     1242.23     73.80 o 
  16   2   7        3.11        3.25     17.34 o 
  17   2   7      231.27      246.06     52.71 o 
   1   3   7    27341.88    28020.66    355.11 o 
   2   3   7     3390.80     3372.01     50.29 o 
   3   3   7      723.84      683.30     17.75 o 
   4   3   7      543.22      554.15     14.22 o 
   5   3   7    14293.18    14290.64    170.68 o 
   6   3   7       13.48       28.09      8.18 o 
   7   3   7     4638.16     4445.32     66.84 o 
   8   3   7      271.92      231.76     12.56 o 
   9   3   7     1729.29     1689.49     38.78 o 
  10   3   7        6.99       24.22      9.75 o 
  11   3   7      879.98      776.63     35.70 o 
  12   3   7       22.84       39.14     14.68 o 
  13   3   7      278.29      269.68     28.67 o 
  14   3   7       22.37       16.81     21.04 o 
  15   3   7       14.70       20.47     22.89 o 
  16   3   7        0.43       10.23     20.76 o 
  17   3   7       11.87       19.14     23.57 o 
   0   4   7      277.55      317.16     22.52 o 
   1   4   7     6357.22     6541.69     98.80 o 
   2   4   7      613.85      661.29     19.25 o 
   3   4   7     1745.28     1579.84     31.14 o 
   4   4   7       78.32       77.40      9.71 o 
   5   4   7      159.09      167.69     10.04 o 
   6   4   7      240.23      237.88     13.17 o 
   7   4   7      108.81      161.92     10.38 o 
   8   4   7       11.36       13.27      9.53 o 
   9   4   7     2263.07     1999.42     47.25 o 
  10   4   7      195.50      213.15     16.19 o 
  11   4   7       34.69       84.64     16.27 o 
  12   4   7       11.26       43.41     21.52 o 
  13   4   7       12.16       59.06     21.83 o 
  14   4   7        6.17       21.89     22.36 o 
  15   4   7      249.90      191.91     50.77 o 
  16   4   7        1.03       41.41     25.43 o 
  17   4   7        8.98       34.66     27.84 o 
   1   5   7    14574.48    14766.57    212.71 o 
   2   5   7      886.17      873.89     24.12 o 
   3   5   7    17368.46    17995.13    241.42 o 
   4   5   7      292.13      289.22     12.75 o 
   5   5   7     5527.03     5689.81     81.95 o 
   6   5   7     1717.95     1661.27     37.97 o 
   7   5   7      296.64      353.59     16.73 o 
   8   5   7     1101.59      975.60     29.23 o 
   9   5   7      322.51      345.24     25.55 o 
  10   5   7      322.03      313.34     21.99 o 
  11   5   7      729.93      721.41     43.71 o 
  12   5   7      311.41      361.54     34.29 o 
  13   5   7       48.67       98.40     24.03 o 
  14   5   7        0.33       34.22     28.79 o 
  15   5   7       68.31       90.62     29.20 o 
  16   5   7        5.51      113.52     33.28 o 
  17   5   7       79.64       95.59     37.81 o 
   0   6   7     1172.13      964.89     46.81 o 
   1   6   7      892.92      853.46     26.19 o 
   2   6   7       15.72       97.31     15.67 o 
   3   6   7        7.17       13.03      7.02 o 
   4   6   7       84.14      130.23     14.13 o 
   5   6   7      849.80      883.15     26.97 o 
   6   6   7      572.63      546.12     20.30 o 
   7   6   7     1738.49     1435.01     44.26 o 
   8   6   7        7.40       30.25     13.54 o 
   9   6   7     2575.46     2055.70     61.24 o 
  10   6   7      201.82      283.16     23.88 o 
  11   6   7      378.67      268.46     24.31 o 
  12   6   7      258.28      377.39     38.13 o 
  13   6   7      989.63      782.27     50.73 o 
  14   6   7        2.80       36.65     25.22 o 
  15   6   7      289.49      226.38     40.62 o 
  16   6   7        0.02       28.00     27.70 o 
   1   7   7     1792.41     1857.12     41.12 o 
   2   7   7      872.42      804.79     25.22 o 
   3   7   7       46.58       35.41     10.64 o 
   4   7   7      269.93      348.29     17.98 o 
   5   7   7      394.06      471.97     19.11 o 
   6   7   7       27.49       24.90     12.80 o 
   7   7   7       47.88       45.02     14.51 o 
   8   7   7      648.72      518.57     29.53 o 
   9   7   7      691.48      708.79     37.30 o 
  10   7   7       38.05       24.49     17.57 o 
  11   7   7       48.69       69.29     22.41 o 
  12   7   7        9.40       26.24     20.01 o 
  13   7   7      322.07      326.53     39.51 o 
  14   7   7        4.61        1.15     17.24 o 
  15   7   7        2.00       92.51     54.80 o 
  16   7   7       49.64       82.55     36.43 o 
   0   8   7      497.47      434.43     26.73 o 
   1   8   7      302.56      342.87     19.32 o 
   2   8   7     1981.86     1758.49     41.02 o 
   3   8   7       32.37       54.81     14.92 o 
   4   8   7      398.01      333.63     18.05 o 
   5   8   7       71.48      101.30     19.35 o 
   6   8   7       20.96      100.19     16.65 o 
   7   8   7      120.78      172.46     20.54 o 
   8   8   7      341.66      456.87     31.24 o 
   9   8   7      956.25      913.53     43.91 o 
  10   8   7        2.47       36.16     18.29 o 
  11   8   7       31.95       26.39     16.73 o 
  12   8   7       22.95       20.88     19.72 o 
  13   8   7       30.99       60.49     23.43 o 
  14   8   7       43.92       90.75     34.60 o 
  15   8   7       21.65        6.59     25.40 o 
   1   9   7       89.95       59.57     20.74 o 
   2   9   7        1.86        0.00      8.25 o 
   3   9   7     1366.44     1290.24     41.63 o 
   4   9   7      118.22      199.11     22.52 o 
   5   9   7       20.38       22.58     13.72 o 
   6   9   7      127.63      110.12     22.92 o 
   7   9   7      355.59      452.23     36.73 o 
   8   9   7        0.89       52.48     31.98 o 
   9   9   7       40.18       62.95     19.04 o 
  10   9   7       10.66       19.96     19.82 o 
  11   9   7      102.19      170.82     28.66 o 
  12   9   7        0.03        0.00     18.78 o 
  13   9   7       69.40       85.96     38.47 o 
  14   9   7       20.15       36.91     30.60 o 
  15   9   7       23.89       67.47     38.71 o 
   0  10   7       12.50        0.00     14.34 o 
   1  10   7     1497.76     1388.02     41.87 o 
   2  10   7     1225.27     1094.87     35.86 o 
   3  10   7     2381.83     2269.76     73.93 o 
   4  10   7      161.99      201.94     28.17 o 
   5  10   7       24.59       74.37     19.28 o 
   6  10   7      228.47      291.49     28.47 o 
   7  10   7     1288.17     1264.20     61.01 o 
   8  10   7       82.75      177.07     37.39 o 
   9  10   7      124.81      169.56     25.30 o 
  10  10   7       19.51       53.42     27.23 o 
  11  10   7     1064.49      995.40     68.95 o 
  12  10   7      114.98      204.49     49.78 o 
  13  10   7      115.11      196.51     40.50 o 
  14  10   7       65.66      135.45     49.24 o 
   1  11   7      826.40      705.26     35.15 o 
   2  11   7        7.40        0.00     12.40 o 
   3  11   7      228.73      317.48     30.41 o 
   4  11   7        0.36       36.82     17.45 o 
   5  11   7      231.67      317.62     33.21 o 
   6  11   7       26.53       29.71     18.06 o 
   7  11   7      149.25      186.01     36.35 o 
   8  11   7      203.43      266.68     31.79 o 
   9  11   7      218.98      221.83     32.00 o 
  10  11   7        0.12       15.11     20.20 o 
  11  11   7      108.16      169.14     40.76 o 
  12  11   7       36.19       70.83     37.60 o 
  13  11   7       17.17       37.07     32.12 o 
   0  12   7      359.37      418.45     37.27 o 
   1  12   7       78.46       87.09     17.57 o 
   2  12   7        0.04        5.47     14.66 o 
   3  12   7       30.36       52.96     19.01 o 
   4  12   7        0.15        0.00     14.32 o 
   5  12   7        1.36       54.50     21.34 o 
   6  12   7       47.60       95.53     25.02 o 
   7  12   7       81.67      128.24     28.62 o 
   8  12   7       43.62       16.01     17.77 o 
   9  12   7       10.32        0.00     20.69 o 
  10  12   7       12.67       16.28     21.72 o 
  11  12   7        8.41       15.62     25.27 o 
  12  12   7        2.12        0.00     23.43 o 
   1  13   7      102.70       87.44     22.32 o 
   2  13   7        9.86       36.69     22.70 o 
   3  13   7       93.16       49.43     20.15 o 
   4  13   7       20.12       37.33     20.88 o 
   5  13   7       31.96        9.64     16.94 o 
   6  13   7       15.28        1.71     14.88 o 
   7  13   7       88.80       82.28     24.08 o 
   8  13   7       32.74       53.92     26.93 o 
   9  13   7        2.28       12.37     21.38 o 
  10  13   7       17.89       28.40     30.22 o 
  11  13   7       14.13       36.45     32.63 o 
   0  14   7       29.50       24.63     33.60 o 
   1  14   7       11.49       36.82     25.13 o 
   2  14   7        7.14       18.93     19.03 o 
   3  14   7      165.46      129.19     29.48 o 
   4  14   7        0.14        3.40     16.28 o 
   5  14   7       14.39        0.00     18.24 o 
   6  14   7       21.61       52.19     26.04 o 
   7  14   7       87.87      140.83     44.66 o 
   8  14   7        4.58       55.04     27.77 o 
   9  14   7      118.71      115.58     37.81 o 
  10  14   7       11.77       45.04     32.84 o 
   1  15   7       65.83       91.32     30.58 o 
   2  15   7        1.03       44.22     22.78 o 
   3  15   7       14.17       41.55     24.58 o 
   4  15   7       15.60        2.75     17.62 o 
   5  15   7       42.48       53.67     27.14 o 
   6  15   7        0.81       26.11     22.42 o 
   7  15   7       94.62      163.74     37.06 o 
   8  15   7        0.33        0.00     21.68 o 
   9  15   7       19.45       18.82     34.22 o 
   0  16   7       30.51       69.23     47.16 o 
   1  16   7       36.52       64.18     31.03 o 
   2  16   7        3.72       47.10     28.36 o 
   3  16   7       34.75       19.10     26.00 o 
   4  16   7        0.76       23.65     24.21 o 
   5  16   7       13.33       32.09     26.00 o 
   6  16   7       15.77       60.43     31.81 o 
   1  17   7        4.25       59.83     34.68 o 
   2  17   7        5.26      117.96     39.79 o 
   3  17   7        0.27       23.39     31.32 o 
   0   0   8     1704.00     1778.91     61.20 o 
   1   0   8     3824.75     4006.73     79.74 o 
   2   0   8     3818.54     3593.79     72.46 o 
   3   0   8      824.12      915.02     39.09 o 
   4   0   8     1043.25     1086.41     44.38 o 
   5   0   8     2115.47     2106.32     70.50 o 
   6   0   8     4782.83     4439.37    133.40 o 
   7   0   8     1428.27     1367.02     64.98 o 
   8   0   8     3655.85     3431.30    114.08 o 
   9   0   8      711.87      809.67     49.81 o 
  10   0   8      462.36      442.28     38.49 o 
  11   0   8       15.55       32.53     19.87 o 
  12   0   8        2.91        2.34     14.30 o 
  13   0   8      483.25      441.76     52.33 o 
  14   0   8       34.80       35.30     30.59 o 
  15   0   8      658.16      593.55     76.51 o 
  16   0   8        0.06        0.00     31.96 o 
  17   0   8      189.07      255.43     80.00 o 
   1   1   8    11032.41    11610.55    158.04 o 
   2   1   8     4587.33     4636.03     61.23 o 
   3   1   8     3148.57     3370.31     54.54 o 
   4   1   8      250.91      243.72     18.05 o 
   5   1   8    10214.04    10179.36    186.41 o 
   6   1   8       42.37       61.56     12.15 o 
   7   1   8     8532.05     8251.49    160.20 o 
   8   1   8      111.65      102.79     15.98 o 
   9   1   8      147.26      189.33     19.52 o 
  10   1   8      425.55      384.24     25.80 o 
  11   1   8      196.69      188.68     21.14 o 
  12   1   8        1.78        0.00     13.23 o 
  13   1   8        2.99       48.26     18.74 o 
  14   1   8       75.01       54.80     21.25 o 
  15   1   8       53.87       41.04     27.84 o 
  16   1   8        5.65       38.23     24.77 o 
  17   1   8       72.69       93.45     39.27 o 
   0   2   8       40.00      170.51     17.72 o 
   1   2   8       51.26       49.06      8.82 o 
   2   2   8     4967.60     4686.86     65.70 o 
   3   2   8     6162.78     5945.71     78.24 o 
   4   2   8       10.93       87.57     15.58 o 
   5   2   8       30.60       77.91     12.94 o 
   6   2   8       76.90      101.69     13.14 o 
   7   2   8     1146.90      966.64     36.17 o 
   8   2   8      379.21      421.00     24.39 o 
   9   2   8      251.80      180.27     17.55 o 
  10   2   8      366.42      379.92     25.17 o 
  11   2   8      559.89      452.80     29.03 o 
  12   2   8        0.19       29.79     14.64 o 
  13   2   8       43.67       32.19     18.57 o 
  14   2   8       25.37       41.38     19.47 o 
  15   2   8      255.26      201.57     37.20 o 
  16   2   8       11.24        0.00     25.01 o 
  17   2   8        0.42       45.10     28.46 o 
   1   3   8    17275.88    16707.86    284.46 o 
   2   3   8      234.26      161.67     11.90 o 
   3   3   8    11137.09    11248.92    146.07 o 
   4   3   8        3.43       19.89      9.94 o 
   5   3   8     4040.06     3849.56     68.71 o 
   6   3   8      542.07      526.16     18.93 o 
   7   3   8     1814.96     1766.45     39.32 o 
   8   3   8      119.14      131.15     15.32 o 
   9   3   8      378.07      372.39     19.20 o 
  10   3   8      762.83      699.42     30.54 o 
  11   3   8      324.03      333.90     29.61 o 
  12   3   8       95.91      119.99     22.11 o 
  13   3   8        5.38        4.14     24.78 o 
  14   3   8       60.43       17.03     20.61 o 
  15   3   8       18.90       11.54     21.22 o 
  16   3   8        0.10       40.37     25.41 o 
  17   3   8       76.15      103.63     34.89 o 
   0   4   8      860.30      706.04     36.62 o 
   1   4   8      922.12     1056.72     28.87 o 
   2   4   8     2884.16     2950.15     52.61 o 
   3   4   8      217.86      191.47     11.92 o 
   4   4   8      651.78      666.33     19.24 o 
   5   4   8      826.50      796.11     20.38 o 
   6   4   8      438.51      426.30     14.22 o 
   7   4   8     1176.23     1109.45     29.62 o 
   8   4   8       10.41        0.00     11.91 o 
   9   4   8     3464.42     3179.37     79.32 o 
  10   4   8        0.21        6.24     12.51 o 
  11   4   8      723.02      645.73     47.28 o 
  12   4   8       58.72       91.12     23.35 o 
  13   4   8      994.22      942.07     60.91 o 
  14   4   8        0.00       73.56     35.77 o 
  15   4   8      267.51      215.40     37.42 o 
  16   4   8        7.23       16.78     22.47 o 
  17   4   8      175.93      103.56     41.38 o 
   1   5   8     1365.73     1461.26     40.12 o 
   2   5   8       22.90       15.45      8.05 o 
   3   5   8      179.26      208.64     13.20 o 
   4   5   8     1237.03     1174.93     28.13 o 
   5   5   8     2191.21     1983.16     38.05 o 
   6   5   8        0.59        0.00      8.37 o 
   7   5   8     1278.29     1072.88     36.08 o 
   8   5   8       60.98       97.40     14.02 o 
   9   5   8      202.81      190.98     20.51 o 
  10   5   8       20.47       86.00     21.58 o 
  11   5   8       15.52       43.69     17.19 o 
  12   5   8      118.46      176.99     35.46 o 
  13   5   8      210.47      258.37     35.24 o 
  14   5   8       43.47       49.12     26.02 o 
  15   5   8       39.21       70.09     31.09 o 
  16   5   8        0.37       42.43     26.48 o 
   0   6   8       71.23       82.03     20.12 o 
   1   6   8      465.65      436.45     24.69 o 
   2   6   8      698.80      794.46     26.19 o 
   3   6   8      156.68      172.08     13.34 o 
   4   6   8        1.95       24.40     11.04 o 
   5   6   8       13.43       27.32     13.30 o 
   6   6   8       11.69        0.00      7.86 o 
   7   6   8       35.09       42.24     11.37 o 
   8   6   8      179.53      256.17     19.98 o 
   9   6   8      759.33      710.26     42.86 o 
  10   6   8      267.64      319.50     30.29 o 
  11   6   8        2.61       21.55     16.92 o 
  12   6   8       52.78       37.69     19.77 o 
  13   6   8       79.23       94.73     27.88 o 
  14   6   8       27.94       41.54     24.44 o 
  15   6   8        6.87        0.00     26.35 o 
  16   6   8        0.00        0.00     24.97 o 
   1   7   8     3296.82     3226.34     65.83 o 
   2   7   8       43.83       52.89     11.68 o 
   3   7   8     4787.84     4541.56     83.52 o 
   4   7   8        2.16       12.91      9.06 o 
   5   7   8      300.25      300.27     17.42 o 
   6   7   8      138.37      123.07     17.74 o 
   7   7   8       21.44       58.30     15.61 o 
   8   7   8      490.69      542.82     30.24 o 
   9   7   8       72.68      111.95     29.56 o 
  10   7   8        3.35       48.95     19.96 o 
  11   7   8      227.60      198.44     29.95 o 
  12   7   8        7.17        0.00     17.55 o 
  13   7   8       54.66       82.27     31.49 o 
  14   7   8        5.09       22.80     24.13 o 
  15   7   8        8.43       10.23     25.10 o 
   0   8   8       60.99       64.24     20.92 o 
   1   8   8      134.14      163.15     14.35 o 
   2   8   8      260.41      307.06     19.81 o 
   3   8   8       23.77       32.28      9.30 o 
   4   8   8      455.81      499.22     24.89 o 
   5   8   8      455.40      492.63     31.74 o 
   6   8   8       42.33       34.54     14.10 o 
   7   8   8      297.91      257.22     24.93 o 
   8   8   8        7.36       28.56     23.46 o 
   9   8   8      268.58      234.00     24.65 o 
  10   8   8      272.89      329.84     35.04 o 
  11   8   8      488.21      416.14     39.04 o 
  12   8   8        1.06       29.31     23.32 o 
  13   8   8      536.02      440.79     48.34 o 
  14   8   8       56.14      161.28     45.17 o 
  15   8   8      118.78       81.27     35.48 o 
   1   9   8      313.08      257.79     19.80 o 
   2   9   8       14.12       12.68     12.17 o 
   3   9   8      443.06      385.34     22.81 o 
   4   9   8      326.60      375.58     29.53 o 
   5   9   8      249.72      311.75     35.17 o 
   6   9   8      882.93      969.98     46.84 o 
   7   9   8        0.87       41.36     16.96 o 
   8   9   8      101.18      165.07     25.02 o 
   9   9   8       97.52      141.52     24.53 o 
  10   9   8       20.71        0.00     17.19 o 
  11   9   8      258.91      285.41     38.06 o 
  12   9   8      193.46      278.49     37.00 o 
  13   9   8       57.56       61.34     30.55 o 
  14   9   8        8.57        0.00     28.42 o 
   0  10   8      214.18      310.49     31.72 o 
   1  10   8       73.82       86.38     18.12 o 
   2  10   8       14.39       16.65     15.37 o 
   3  10   8      163.31      232.96     25.04 o 
   4  10   8      121.58      135.61     28.70 o 
   5  10   8       37.67       89.59     21.30 o 
   6  10   8       25.43      132.20     31.02 o 
   7  10   8      514.60      635.06     47.31 o 
   8  10   8        0.75        3.37     13.95 o 
   9  10   8      194.65      236.01     30.37 o 
  10  10   8        0.34       19.42     20.36 o 
  11  10   8       53.08       64.07     31.30 o 
  12  10   8       30.67       12.47     22.51 o 
  13  10   8       41.08       71.32     34.20 o 
  14  10   8       12.71       55.37     47.30 o 
   1  11   8       34.79       26.82     13.08 o 
   2  11   8       94.32       94.88     16.88 o 
   3  11   8      231.81      197.19     28.66 o 
   4  11   8        9.44       74.24     26.28 o 
   5  11   8       13.07       14.07     16.88 o 
   6  11   8       57.80       76.76     23.16 o 
   7  11   8       22.87        0.00     16.72 o 
   8  11   8        8.01       93.80     26.07 o 
   9  11   8       30.54       40.85     24.46 o 
  10  11   8       91.92      108.68     28.58 o 
  11  11   8        6.45       21.80     24.02 o 
  12  11   8       22.47        7.32     26.99 o 
  13  11   8        3.79        8.73     27.54 o 
   0  12   8       42.08       31.58     19.71 o 
   1  12   8       74.47      128.78     32.98 o 
   2  12   8      177.19      147.52     25.03 o 
   3  12   8      156.02      220.42     29.70 o 
   4  12   8       54.01       71.36     22.93 o 
   5  12   8      932.24      905.66     55.05 o 
   6  12   8        5.10       63.85     30.04 o 
   7  12   8      210.00      144.29     35.90 o 
   8  12   8        0.67       46.16     23.15 o 
   9  12   8      283.25      332.30     42.69 o 
  10  12   8        0.40        6.60     21.20 o 
  11  12   8      171.02      115.22     35.61 o 
  12  12   8        8.59       98.35     56.70 o 
   1  13   8       68.90      124.13     26.34 o 
   2  13   8        0.42        5.98     14.38 o 
   3  13   8      165.56      208.93     27.54 o 
   4  13   8       19.89       74.72     23.49 o 
   5  13   8      114.20       87.93     25.94 o 
   6  13   8        0.67       19.62     20.87 o 
   7  13   8       38.84      110.49     29.21 o 
   8  13   8        7.00        0.00     21.06 o 
   9  13   8       79.82       74.15     33.23 o 
  10  13   8       27.82       26.88     26.25 o 
  11  13   8       63.27       69.00     36.05 o 
   0  14   8       31.77       50.69     35.11 o 
   1  14   8       19.63        6.51     18.38 o 
   2  14   8        0.27       33.43     20.73 o 
   3  14   8       34.49       62.27     23.70 o 
   4  14   8        0.59       41.24     24.94 o 
   5  14   8        3.53       34.18     22.26 o 
   6  14   8        9.07       18.35     19.19 o 
   7  14   8        0.71       39.79     25.28 o 
   8  14   8        5.90       45.44     27.72 o 
   9  14   8        5.94       45.74     36.19 o 
   1  15   8        3.27       20.58     22.70 o 
   2  15   8        2.51       49.70     25.94 o 
   3  15   8        9.37       33.70     23.54 o 
   4  15   8        1.45        1.07     18.31 o 
   5  15   8        2.45        0.00     26.33 o 
   6  15   8        6.78        6.05     19.46 o 
   7  15   8        1.12       22.85     24.41 o 
   8  15   8       15.34       12.51     26.13 o 
   0  16   8        0.11        0.00     37.24 o 
   1  16   8        6.21       44.73     29.34 o 
   2  16   8       12.67       45.26     36.47 o 
   3  16   8        0.06      115.32     36.15 o 
   4  16   8        0.90       84.58     37.12 o 
   5  16   8       36.91        0.00     23.40 o 
   1   1   9     1882.57     2128.86     43.83 o 
   2   1   9      136.29      147.94      9.12 o 
   3   1   9     4841.99     5384.85     82.69 o 
   4   1   9      164.08      187.58     17.36 o 
   5   1   9      655.72      707.24     30.05 o 
   6   1   9       67.45       73.04     16.14 o 
   7   1   9     1693.87     1656.91     55.10 o 
   8   1   9      576.98      557.74     30.82 o 
   9   1   9      194.92      248.15     24.89 o 
  10   1   9       12.94       44.00     15.36 o 
  11   1   9      145.56      214.04     22.77 o 
  12   1   9       44.55       71.63     20.92 o 
  13   1   9       55.71       85.78     25.15 o 
  14   1   9       41.12       79.84     23.68 o 
  15   1   9        4.06        1.09     17.56 o 
  16   1   9      144.93      172.05     40.36 o 
  17   1   9        6.11       11.17     28.17 o 
   0   2   9    25220.83    23980.42    438.75 o 
   1   2   9       37.38       81.80      9.66 o 
   2   2   9     5648.80     5572.27     82.22 o 
   3   2   9     5210.04     5278.93     72.13 o 
   4   2   9     3184.68     3098.69     69.66 o 
   5   2   9       95.95       92.04     14.59 o 
   6   2   9     5681.19     5590.76    119.92 o 
   7   2   9     1361.89     1541.57     49.85 o 
   8   2   9     1379.24     1301.87     44.33 o 
   9   2   9        4.70       12.07     11.47 o 
  10   2   9       73.16      124.36     20.05 o 
  11   2   9     1908.23     1995.38     64.24 o 
  12   2   9        0.78        2.81     13.56 o 
  13   2   9      375.05      403.19     35.43 o 
  14   2   9       23.86       49.87     36.29 o 
  15   2   9      493.77      559.18     53.01 o 
  16   2   9       84.41      155.66     39.53 o 
   1   3   9     3658.11     3556.35     64.26 o 
   2   3   9      954.84      904.26     27.16 o 
   3   3   9     7799.74     7739.99    122.56 o 
   4   3   9        0.80        0.00      8.74 o 
   5   3   9     1894.61     1717.06     52.46 o 
   6   3   9      887.18      946.95     27.51 o 
   7   3   9     3257.73     2959.35     73.96 o 
   8   3   9     2181.54     1928.78     57.09 o 
   9   3   9       14.82       22.98     13.56 o 
  10   3   9       26.82       36.45     23.19 o 
  11   3   9      248.88      287.28     30.27 o 
  12   3   9       16.34       26.34     16.85 o 
  13   3   9        0.21       28.38     32.98 o 
  14   3   9      102.52       99.94     29.18 o 
  15   3   9       21.94        0.00     22.75 o 
  16   3   9      262.82      292.94     42.72 o 
   0   4   9     1281.72     1376.49     47.45 o 
   1   4   9      580.17      570.74     21.65 o 
   2   4   9     1818.01     1579.13     35.94 o 
   3   4   9     1299.51     1373.37     32.74 o 
   4   4   9     6448.94     6237.96     95.08 o 
   5   4   9        0.89        4.65      7.80 o 
   6   4   9       93.89      117.34     17.08 o 
   7   4   9       42.58       31.73      8.93 o 
   8   4   9       58.92       58.63     16.20 o 
   9   4   9      213.49      281.58     25.09 o 
  10   4   9      323.78      355.53     28.67 o 
  11   4   9        6.53       28.89     19.98 o 
  12   4   9        0.41        0.00     21.99 o 
  13   4   9       17.97       53.42     31.03 o 
  14   4   9      125.68      145.77     34.59 o 
  15   4   9       41.82        5.16     19.14 o 
  16   4   9       13.36       19.68     24.77 o 
   1   5   9     6201.49     6374.77    112.36 o 
   2   5   9     1678.72     1845.90     54.85 o 
   3   5   9     4955.50     4937.25     84.92 o 
   4   5   9       42.60       36.47      8.93 o 
   5   5   9     1647.00     1537.09     34.41 o 
   6   5   9      253.64      220.26     18.04 o 
   7   5   9        5.37       23.70     11.13 o 
   8   5   9      179.54      262.35     20.35 o 
   9   5   9      836.80      837.06     41.19 o 
  10   5   9       86.42      146.70     28.15 o 
  11   5   9       30.37       68.43     25.05 o 
  12   5   9       52.78       45.61     23.05 o 
  13   5   9       17.01       12.56     19.66 o 
  14   5   9       21.17       58.69     27.90 o 
  15   5   9      142.32      170.85     37.79 o 
  16   5   9        3.25        0.00     24.53 o 
   0   6   9      304.20      458.33     37.00 o 
   1   6   9        0.01        0.00     10.37 o 
   2   6   9      890.97      959.23     30.01 o 
   3   6   9      365.47      374.74     18.93 o 
   4   6   9      434.06      549.83     21.30 o 
   5   6   9      694.03      576.94     23.72 o 
   6   6   9       36.24       80.29     16.13 o 
   7   6   9      901.26      789.04     41.23 o 
   8   6   9        1.51       15.75     14.06 o 
   9   6   9      113.80       39.72     17.91 o 
  10   6   9      179.81      194.19     27.37 o 
  11   6   9     1140.56     1034.47     64.82 o 
  12   6   9       33.28       86.83     45.64 o 
  13   6   9      264.70      176.62     36.13 o 
  14   6   9        0.03        6.26     20.17 o 
  15   6   9       89.33      127.90     50.62 o 
   1   7   9       47.41      100.49     15.00 o 
   2   7   9       16.38       31.34     10.96 o 
   3   7   9     1256.58     1272.20     35.74 o 
   4   7   9      258.01      293.89     20.00 o 
   5   7   9        6.28       13.23      9.41 o 
   6   7   9      479.98      520.02     30.06 o 
   7   7   9       91.89      143.57     25.09 o 
   8   7   9     1803.56     1652.10     68.46 o 
   9   7   9        8.47       52.24     26.04 o 
  10   7   9      180.46      240.31     30.49 o 
  11   7   9      844.82      763.14     55.69 o 
  12   7   9      190.97      228.05     33.84 o 
  13   7   9      114.53      114.60     38.14 o 
  14   7   9      133.56       52.78     27.30 o 
  15   7   9        0.47        0.00     28.77 o 
   0   8   9        2.04       10.03     15.81 o 
   1   8   9        4.44       14.70     11.96 o 
   2   8   9        0.32        5.18      9.23 o 
   3   8   9       65.74       49.20     10.98 o 
   4   8   9      480.35      410.06     23.43 o 
   5   8   9       36.12       18.26     13.00 o 
   6   8   9       77.31      125.85     30.36 o 
   7   8   9      423.01      436.56     31.08 o 
   8   8   9       45.56       63.94     20.99 o 
   9   8   9       34.68        0.56     15.32 o 
  10   8   9        5.53       46.95     24.33 o 
  11   8   9      128.77      195.92     56.21 o 
  12   8   9       35.37       74.53     28.79 o 
  13   8   9        0.03        0.00     22.60 o 
  14   8   9       46.68       47.15     30.08 o 
   1   9   9        0.77        4.86     14.12 o 
   2   9   9        0.99        4.35      9.93 o 
   3   9   9        2.16       78.75     30.52 o 
   4   9   9      266.53      273.43     28.60 o 
   5   9   9      385.05      435.59     34.20 o 
   6   9   9       31.17       22.34     15.44 o 
   7   9   9        1.80       45.36     22.45 o 
   8   9   9      111.20      123.78     30.54 o 
   9   9   9      288.82      377.48     39.97 o 
  10   9   9      128.13      171.66     40.70 o 
  11   9   9        0.28        0.00     19.37 o 
  12   9   9       70.50       51.50     29.39 o 
  13   9   9        7.22       26.96     29.87 o 
  14   9   9       56.54      105.59     39.20 o 
   0  10   9     1122.24     1029.74     56.26 o 
   1  10   9       58.16       90.15     18.01 o 
   2  10   9        1.50       33.01     14.22 o 
   3  10   9       65.27       73.22     23.35 o 
   4  10   9     1111.95     1215.71     56.96 o 
   5  10   9      947.33      861.74     46.55 o 
   6  10   9      145.01      114.99     22.38 o 
   7  10   9      227.93      267.61     31.06 o 
   8  10   9      367.46      470.55     39.79 o 
   9  10   9      129.66      140.38     30.30 o 
  10  10   9        2.16       30.19     22.25 o 
  11  10   9      363.55      361.98     46.18 o 
  12  10   9        0.10        2.50     21.92 o 
  13  10   9      140.40       94.85     35.03 o 
   1  11   9      209.26      207.73     20.86 o 
   2  11   9       72.51       98.83     24.12 o 
   3  11   9     1431.21     1445.08     65.09 o 
   4  11   9      265.60      396.48     39.72 o 
   5  11   9      260.86      325.82     34.58 o 
   6  11   9      260.68      346.21     35.62 o 
   7  11   9       53.27       61.74     24.41 o 
   8  11   9       30.84       49.33     23.50 o 
   9  11   9       96.05       77.10     27.98 o 
  10  11   9      141.29       61.86     27.70 o 
  11  11   9       75.26      130.22     39.20 o 
  12  11   9       45.16       58.07     32.32 o 
   0  12   9        2.36        2.74     15.02 o 
   1  12   9        8.64        0.00     13.79 o 
   2  12   9      124.79      221.91     29.70 o 
   3  12   9      121.55      109.10     25.87 o 
   4  12   9        2.13        8.57     16.44 o 
   5  12   9      204.99      289.58     35.11 o 
   6  12   9        5.66       42.23     22.86 o 
   7  12   9        4.28        0.00     17.02 o 
   8  12   9       20.04        0.00     19.37 o 
   9  12   9       11.68        0.00     20.20 o 
  10  12   9       39.18      146.20     50.60 o 
  11  12   9       13.55       13.06     26.56 o 
   1  13   9      109.23      133.77     27.60 o 
   2  13   9        5.46       24.64     19.20 o 
   3  13   9       12.29       29.65     18.76 o 
   4  13   9       26.07       27.58     21.03 o 
   5  13   9      102.78      125.24     28.96 o 
   6  13   9        9.62       15.02     20.51 o 
   7  13   9       48.21       49.52     25.72 o 
   8  13   9       71.82       32.78     25.85 o 
   9  13   9       14.21        0.00     29.07 o 
  10  13   9       71.69       76.55     33.27 o 
   0  14   9       11.16        0.00     37.50 o 
   1  14   9       12.63        8.14     21.57 o 
   2  14   9        1.62        7.85     18.95 o 
   3  14   9        0.12       35.16     22.41 o 
   4  14   9        1.33       16.72     20.42 o 
   5  14   9       80.57       60.45     25.97 o 
   6  14   9        8.69       11.98     19.86 o 
   7  14   9        5.62        0.00     25.14 o 
   8  14   9        4.96        9.85     23.99 o 
   9  14   9       47.68       84.08     34.12 o 
   1  15   9        1.84       10.79     22.49 o 
   2  15   9        7.70       43.16     25.29 o 
   3  15   9       86.52       90.66     27.02 o 
   4  15   9        1.80        0.00     18.93 o 
   5  15   9       36.19       59.71     28.50 o 
   6  15   9        8.87       36.03     32.72 o 
   7  15   9       12.43        0.00     28.30 o 
   0  16   9       25.19       42.11     43.89 o 
   1  16   9       12.70       75.67     31.34 o 
   2  16   9        0.67       17.89     25.78 o 
   3  16   9       30.10       56.52     29.69 o 
   4  16   9        2.48        3.25     28.06 o 
   0   0  10    23274.50    24871.94    688.76 o 
   1   0  10     2479.08     2573.80     66.91 o 
   2   0  10    11168.91    11321.88    230.48 o 
   3   0  10       37.23      120.62     44.29 o 
   4   0  10     2552.63     2614.58     94.36 o 
   5   0  10     3378.05     3289.72    115.61 o 
   6   0  10     8016.09     8099.22    239.72 o 
   7   0  10      386.14      433.09     41.13 o 
   8   0  10     1297.42     1194.47     68.76 o 
   9   0  10      977.68     1185.34     71.12 o 
  10   0  10       86.70       68.31     25.85 o 
  11   0  10      242.88      317.84     39.57 o 
  12   0  10       55.89      101.40     41.59 o 
  13   0  10     1056.18     1097.67     95.82 o 
  14   0  10       38.60       38.01     32.48 o 
  15   0  10      309.92      443.05    117.39 o 
  16   0  10      145.97       86.79     56.68 o 
   1   1  10      277.41      341.11     14.95 o 
   2   1  10     3333.59     3115.41     53.03 o 
   3   1  10     1282.10     1297.43     30.91 o 
   4   1  10       56.61       48.38     13.31 o 
   5   1  10     2068.15     2136.24     60.57 o 
   6   1  10        3.62       18.35     12.52 o 
   7   1  10     1234.68     1125.48     49.12 o 
   8   1  10      348.42      332.81     28.32 o 
   9   1  10      191.86      238.02     23.85 o 
  10   1  10      283.87      239.03     26.00 o 
  11   1  10        0.26        0.00     13.64 o 
  12   1  10       17.53       22.23     15.79 o 
  13   1  10       15.57       29.53     20.76 o 
  14   1  10      351.14      371.01     42.85 o 
  15   1  10        2.50      140.51     78.20 o 
  16   1  10      127.07      147.71     44.28 o 
   0   2  10        9.27       15.90     14.36 o 
   1   2  10      340.50      366.31     23.66 o 
   2   2  10     2213.44     1996.88     38.75 o 
   3   2  10       44.77       60.04     12.33 o 
   4   2  10      992.08     1010.23     38.26 o 
   5   2  10      180.81      125.80     20.75 o 
   6   2  10       27.94       31.66     13.70 o 
   7   2  10      368.84      383.42     27.69 o 
   8   2  10      189.98      152.57     19.58 o 
   9   2  10       38.53       32.10     14.09 o 
  10   2  10      146.18      262.97     24.74 o 
  11   2  10       81.90       53.92     20.85 o 
  12   2  10        2.43       33.59     22.12 o 
  13   2  10       51.38        8.09     17.07 o 
  14   2  10       12.68       30.80     24.44 o 
  15   2  10        0.64        0.00     19.85 o 
  16   2  10        8.80       18.72     27.65 o 
   1   3  10      760.87      925.16     27.47 o 
   2   3  10      693.75      663.76     22.16 o 
   3   3  10      327.91      391.98     16.30 o 
   4   3  10       10.79       20.41     17.48 o 
   5   3  10      206.97      272.74     22.67 o 
   6   3  10      171.67      198.51     18.85 o 
   7   3  10       86.16       83.85     16.53 o 
   8   3  10      207.77      207.06     22.01 o 
   9   3  10      168.84      198.43     24.46 o 
  10   3  10       31.11       85.32     21.35 o 
  11   3  10      529.63      504.56     38.16 o 
  12   3  10      179.35      231.75     35.76 o 
  13   3  10       41.35      106.16     27.47 o 
  14   3  10      152.03      134.36     37.06 o 
  15   3  10        9.66       68.48     28.89 o 
  16   3  10       29.08        6.32     26.45 o 
   0   4  10     5481.87     5245.11    146.46 o 
   1   4  10       99.04      108.44     14.31 o 
   2   4  10     4175.11     4054.42     77.44 o 
   3   4  10      223.80      204.98     14.06 o 
   4   4  10     1639.97     1602.63     42.56 o 
   5   4  10     1588.06     1533.98     40.98 o 
   6   4  10      999.41      865.27     28.55 o 
   7   4  10     2532.10     2392.43     66.27 o 
   8   4  10       23.53       31.31     16.18 o 
   9   4  10     1529.23     1459.54     59.28 o 
  10   4  10      153.21      150.51     24.70 o 
  11   4  10      840.08      998.44     63.43 o 
  12   4  10       19.78        0.00     18.65 o 
  13   4  10      213.49      278.74     38.31 o 
  14   4  10       18.76        0.24     19.49 o 
  15   4  10      167.86      208.77     38.78 o 
  16   4  10       36.16        4.29     21.97 o 
   1   5  10     1068.87     1071.00     32.64 o 
   2   5  10      149.65      174.66     15.24 o 
   3   5  10      862.29      816.57     26.80 o 
   4   5  10       37.50       59.10     13.78 o 
   5   5  10      274.86      224.13     17.36 o 
   6   5  10      417.61      367.61     24.16 o 
   7   5  10      925.77      643.13     30.34 o 
   8   5  10      505.21      472.74     33.50 o 
   9   5  10      666.44      668.15     51.03 o 
  10   5  10      430.29      483.03     44.66 o 
  11   5  10       59.40      112.92     35.47 o 
  12   5  10       48.60       54.38     25.89 o 
  13   5  10       90.38       73.72     27.87 o 
  14   5  10      376.53      368.13     48.89 o 
  15   5  10        0.05       54.72     29.51 o 
   0   6  10       40.50       26.71     14.70 o 
   1   6  10       28.38       56.51     13.30 o 
   2   6  10        0.20        6.86      8.70 o 
   3   6  10        4.46       49.80     12.32 o 
   4   6  10     1102.29     1028.35     31.90 o 
   5   6  10      506.28      572.46     29.88 o 
   6   6  10       13.38       26.76     14.84 o 
   7   6  10      384.47      412.78     35.91 o 
   8   6  10      143.17      197.10     25.57 o 
   9   6  10       78.47       83.47     25.35 o 
  10   6  10        0.64        9.98     17.88 o 
  11   6  10       72.16       95.65     32.86 o 
  12   6  10       38.07       41.22     24.36 o 
  13   6  10       93.87       97.74     35.10 o 
  14   6  10      167.50      160.16     36.71 o 
  15   6  10        6.32       45.36     30.56 o 
   1   7  10       17.85       17.70     12.51 o 
   2   7  10      447.21      513.67     26.80 o 
   3   7  10      102.19       88.77     13.74 o 
   4   7  10      120.15      175.06     22.98 o 
   5   7  10        3.50       28.72     10.89 o 
   6   7  10        7.54        1.46     15.96 o 
   7   7  10       29.22       28.72     23.30 o 
   8   7  10       49.47       96.29     23.05 o 
   9   7  10       36.11       43.16     24.14 o 
  10   7  10        3.15       17.18     19.59 o 
  11   7  10      188.36      160.89     36.27 o 
  12   7  10      145.58       92.71     31.95 o 
  13   7  10       38.55       75.03     31.32 o 
  14   7  10       21.10       46.42     27.62 o 
   0   8  10       42.31       70.71     23.82 o 
   1   8  10      122.52      151.10     17.47 o 
   2   8  10     1012.33     1014.26     37.42 o 
   3   8  10       41.52       60.53     15.84 o 
   4   8  10      907.03      984.69     39.07 o 
   5   8  10        1.21       11.17     15.53 o 
   6   8  10      241.90      262.98     26.23 o 
   7   8  10       13.01       49.76     22.07 o 
   8   8  10       87.87      104.33     22.61 o 
   9   8  10       83.71      118.55     28.62 o 
  10   8  10      377.03      445.39     51.27 o 
  11   8  10       19.20        1.09     17.97 o 
  12   8  10        2.33       68.43     30.06 o 
  13   8  10       14.86       73.51     31.70 o 
  14   8  10       46.28       95.62     41.81 o 
   1   9  10     2064.44     1806.84     54.75 o 
   2   9  10        6.69       29.02     15.22 o 
   3   9  10      943.49      907.11     41.90 o 
   4   9  10      672.36      755.79     44.61 o 
   5   9  10      322.89      355.94     32.30 o 
   6   9  10     1558.13     1481.24     60.96 o 
   7   9  10      203.68      249.10     33.70 o 
   8   9  10      203.51      272.72     43.20 o 
   9   9  10      205.96      193.06     31.70 o 
  10   9  10      283.95      274.72     37.77 o 
  11   9  10       10.36       50.31     31.47 o 
  12   9  10      179.82      153.52     46.10 o 
  13   9  10        0.76       31.31     29.28 o 
   0  10  10      127.49      161.31     27.20 o 
   1  10  10       18.18       33.05     16.72 o 
   2  10  10       42.64       52.58     16.82 o 
   3  10  10      113.94      156.68     26.20 o 
   4  10  10        8.66       79.23     24.52 o 
   5  10  10        5.81       13.93     17.16 o 
   6  10  10       17.99       38.53     19.99 o 
   7  10  10       39.31       68.35     26.41 o 
   8  10  10        0.13        0.00     19.21 o 
   9  10  10       49.14       25.82     22.30 o 
  10  10  10       90.76       86.72     30.97 o 
  11  10  10       12.86       19.73     26.89 o 
  12  10  10       63.38       44.72     31.72 o 
   1  11  10       60.98       80.75     22.72 o 
   2  11  10       55.22      102.45     23.64 o 
   3  11  10      131.68       86.50     24.23 o 
   4  11  10       94.12      100.67     24.55 o 
   5  11  10      109.87       81.08     24.35 o 
   6  11  10        6.91       65.89     23.10 o 
   7  11  10      110.57      150.23     37.87 o 
   8  11  10      204.19      149.53     32.56 o 
   9  11  10       33.26       30.78     23.93 o 
  10  11  10      309.28      300.46     46.79 o 
  11  11  10        4.32        0.00     29.73 o 
  12  11  10      112.17      102.11     41.87 o 
   0  12  10        1.46       44.53     36.44 o 
   1  12  10        0.36        0.00     20.18 o 
   2  12  10      232.01      219.10     31.24 o 
   3  12  10      173.50      115.18     27.42 o 
   4  12  10        1.49       38.01     21.81 o 
   5  12  10       24.18        1.45     15.39 o 
   6  12  10      133.96      261.95     35.70 o 
   7  12  10       68.56       16.68     21.02 o 
   8  12  10       33.06       38.01     26.55 o 
   9  12  10        9.70       33.83     32.69 o 
  10  12  10       53.23      118.31     40.72 o 
   1  13  10      122.74      126.71     30.02 o 
   2  13  10        3.35       14.99     18.23 o 
   3  13  10       57.88      127.55     26.81 o 
   4  13  10       22.68       14.27     18.76 o 
   5  13  10      108.78       64.33     26.80 o 
   6  13  10        1.56       76.85     41.01 o 
   7  13  10       31.94       61.63     29.63 o 
   8  13  10        2.79       25.93     26.30 o 
   9  13  10       21.07       26.46     30.07 o 
   0  14  10        0.21       21.56     31.20 o 
   1  14  10        0.65       41.01     26.90 o 
   2  14  10        3.85       17.27     19.34 o 
   3  14  10       15.22       12.30     21.45 o 
   4  14  10       23.84       51.75     23.59 o 
   5  14  10        0.29        0.00     18.96 o 
   6  14  10        1.86        0.00     20.01 o 
   7  14  10        0.77       16.31     24.69 o 
   8  14  10        5.37       29.20     29.71 o 
   1  15  10       48.98      119.48     37.42 o 
   2  15  10       18.19       16.18     24.12 o 
   3  15  10        0.81       28.91     25.05 o 
   4  15  10        0.03       65.09     32.13 o 
   5  15  10       13.11       43.19     36.74 o 
   0  16  10       15.84       70.49     42.18 o 
   1   1  11      111.42       88.20     11.38 o 
   2   1  11      775.08      837.95     23.12 o 
   3   1  11      450.53      435.78     25.45 o 
   4   1  11      334.81      349.59     25.63 o 
   5   1  11       73.36      115.68     18.17 o 
   6   1  11      418.05      490.55     29.73 o 
   7   1  11      218.54      225.73     22.81 o 
   8   1  11      807.51      744.99     44.68 o 
   9   1  11      196.67      206.52     25.58 o 
  10   1  11     1585.22     1653.17     66.14 o 
  11   1  11       12.37       44.20     18.72 o 
  12   1  11      274.84      339.18     36.81 o 
  13   1  11      126.23      150.82     28.53 o 
  14   1  11      338.07      307.42     46.14 o 
  15   1  11      124.99      168.11     41.65 o 
   0   2  11     9295.79     9152.90    213.30 o 
   1   2  11      370.98      392.65     17.73 o 
   2   2  11     1678.42     1591.10     37.65 o 
   3   2  11     1349.93     1236.00     34.39 o 
   4   2  11     3324.21     3372.20     85.92 o 
   5   2  11     1415.70     1287.98     51.88 o 
   6   2  11     1758.73     1662.16     59.87 o 
   7   2  11      434.09      462.32     31.45 o 
   8   2  11     1984.20     1786.46     63.91 o 
   9   2  11     2872.10     3021.40     92.82 o 
  10   2  11        4.69        0.00     12.96 o 
  11   2  11      103.80      127.43     27.25 o 
  12   2  11       70.73       58.23     23.00 o 
  13   2  11      431.94      528.56     52.49 o 
  14   2  11       11.88       35.76     25.29 o 
  15   2  11      207.04      181.09     44.24 o 
   1   3  11      883.89      913.08     30.20 o 
   2   3  11     1190.70     1105.65     29.36 o 
   3   3  11       95.15      112.72     16.52 o 
   4   3  11       34.77       57.51     12.38 o 
   5   3  11     2589.77     2433.65     69.97 o 
   6   3  11       23.43       12.61     11.08 o 
   7   3  11      615.86      518.40     31.22 o 
   8   3  11      469.86      455.70     31.04 o 
   9   3  11      435.05      399.86     33.41 o 
  10   3  11      931.25      900.62     53.26 o 
  11   3  11       39.13        7.71     15.77 o 
  12   3  11       65.61       21.12     19.93 o 
  13   3  11       17.24       38.02     27.35 o 
  14   3  11      256.55      185.46     37.78 o 
  15   3  11       38.48       71.50     33.54 o 
   0   4  11      902.25      803.45     37.93 o 
   1   4  11       39.28       59.96     15.66 o 
   2   4  11      890.98     1022.12     30.77 o 
   3   4  11      171.49      204.08     16.65 o 
   4   4  11        0.19       14.33     10.13 o 
   5   4  11      192.14      245.07     23.88 o 
   6   4  11      173.12      165.85     19.66 o 
   7   4  11      948.31      974.05     42.30 o 
   8   4  11       64.78       53.60     19.13 o 
   9   4  11      297.33      325.43     32.03 o 
  10   4  11       81.42       84.26     23.65 o 
  11   4  11      230.26      278.91     39.47 o 
  12   4  11        0.05       27.97     22.81 o 
  13   4  11        4.38        0.00     24.44 o 
  14   4  11       48.66       53.30     34.73 o 
  15   4  11        0.63        0.00     25.73 o 
   1   5  11      565.98      553.91     24.74 o 
   2   5  11      213.91      282.60     19.31 o 
   3   5  11        4.71       19.80      9.13 o 
   4   5  11      490.86      500.02     25.35 o 
   5   5  11       86.92       95.34     18.02 o 
   6   5  11      490.30      428.25     32.87 o 
   7   5  11       95.34       93.05     20.84 o 
   8   5  11       88.52       79.46     21.13 o 
   9   5  11       49.43       84.54     26.82 o 
  10   5  11       74.51       96.17     29.93 o 
  11   5  11      212.90      240.92     38.62 o 
  12   5  11      441.66      590.32     54.32 o 
  13   5  11       45.40       67.35     29.46 o 
  14   5  11       38.52       57.23     31.01 o 
  15   5  11       57.02       69.93     34.88 o 
   0   6  11      626.57      547.71     39.94 o 
   1   6  11       33.43       44.08     12.47 o 
   2   6  11     1152.07     1191.04     39.21 o 
   3   6  11       65.24       54.55     12.53 o 
   4   6  11     2186.54     2135.65     59.28 o 
   5   6  11      260.14      273.88     23.03 o 
   6   6  11      367.74      285.49     23.60 o 
   7   6  11      157.77      241.55     27.18 o 
   8   6  11      160.30       80.66     25.74 o 
   9   6  11      350.26      429.32     44.84 o 
  10   6  11      313.35      300.17     39.91 o 
  11   6  11        1.15        5.52     21.64 o 
  12   6  11      205.48      243.09     39.62 o 
  13   6  11        0.67        0.00     23.24 o 
  14   6  11        4.85       37.20     28.92 o 
   1   7  11     1989.03     1855.47     53.18 o 
   2   7  11        6.01       31.85     22.57 o 
   3   7  11        7.10        0.00      9.23 o 
   4   7  11      151.99      140.52     17.75 o 
   5   7  11      405.32      331.08     28.07 o 
   6   7  11      735.32      696.82     43.79 o 
   7   7  11      197.12      220.61     27.23 o 
   8   7  11      449.80      414.71     43.16 o 
   9   7  11      224.16      238.27     36.63 o 
  10   7  11      119.48      151.50     33.78 o 
  11   7  11       26.37        9.99     22.75 o 
  12   7  11      311.66      298.80     45.78 o 
  13   7  11        4.19       36.04     26.35 o 
  14   7  11       96.15       62.05     32.53 o 
   0   8  11      703.16      801.43     52.87 o 
   1   8  11        8.04       25.73     13.23 o 
   2   8  11       69.49       20.15     13.41 o 
   3   8  11        3.98       39.12     19.26 o 
   4   8  11     1017.20     1056.59     43.57 o 
   5   8  11      205.32      328.07     35.58 o 
   6   8  11        8.03        9.58     17.94 o 
   7   8  11       28.24       53.01     20.91 o 
   8   8  11       34.21        7.01     19.11 o 
   9   8  11      109.07      141.01     32.52 o 
  10   8  11       43.09       37.57     23.48 o 
  11   8  11       16.15       13.89     24.26 o 
  12   8  11       65.18      116.51     36.34 o 
  13   8  11        8.68       26.90     28.45 o 
   1   9  11       84.86      133.42     19.23 o 
   2   9  11       89.20      123.13     22.20 o 
   3   9  11        2.32       14.16     19.29 o 
   4   9  11      415.42      462.86     37.02 o 
   5   9  11       13.79        2.52     15.48 o 
   6   9  11      173.25      189.18     28.09 o 
   7   9  11       31.12        0.00     17.92 o 
   8   9  11      126.66       86.26     25.13 o 
   9   9  11        5.66        0.00     20.12 o 
  10   9  11       58.65       59.61     27.58 o 
  11   9  11      140.12       98.61     34.91 o 
  12   9  11      279.43      332.78     51.02 o 
   0  10  11      400.76      474.74     43.86 o 
   1  10  11       24.33       41.79     15.45 o 
   2  10  11     1230.13     1341.09     55.79 o 
   3  10  11        1.90       30.59     18.01 o 
   4  10  11      801.41      990.94     53.33 o 
   5  10  11       29.24       42.05     22.14 o 
   6  10  11      310.91      350.50     38.49 o 
   7  10  11        9.77        0.00     19.15 o 
   8  10  11       87.76       96.78     27.58 o 
   9  10  11       27.04       12.85     22.36 o 
  10  10  11      151.27      118.86     35.12 o 
  11  10  11       44.17        0.00     25.92 o 
  12  10  11        0.48       56.21     33.62 o 
   1  11  11      959.55      800.74     42.26 o 
   2  11  11       34.18       17.79     17.30 o 
   3  11  11      223.41      271.63     32.95 o 
   4  11  11      240.11      210.45     32.00 o 
   5  11  11      290.62      321.18     39.93 o 
   6  11  11        2.33        0.00     19.85 o 
   7  11  11       93.68      101.73     29.95 o 
   8  11  11        5.48       35.87     24.01 o 
   9  11  11        0.46       38.49     28.08 o 
  10  11  11        4.28        0.00     26.16 o 
  11  11  11        0.24       30.26     30.61 o 
   0  12  11      336.95      372.98     74.38 o 
   1  12  11       24.34        0.00     16.31 o 
   2  12  11       11.66       52.79     20.35 o 
   3  12  11        5.63        0.00     18.29 o 
   4  12  11        0.03        0.00     18.86 o 
   5  12  11       58.97      108.98     37.65 o 
   6  12  11        2.33       56.20     36.14 o 
   7  12  11        0.20        0.00     24.47 o 
   8  12  11       13.92       28.29     26.59 o 
   9  12  11       46.02       36.28     28.41 o 
  10  12  11       41.34       28.60     31.33 o 
   1  13  11       52.33       11.22     18.67 o 
   2  13  11       13.67       45.62     22.29 o 
   3  13  11      223.26      211.61     33.85 o 
   4  13  11        0.07       49.43     24.35 o 
   5  13  11       39.66       25.91     23.16 o 
   6  13  11        3.28        9.63     21.65 o 
   7  13  11       16.87       20.21     24.85 o 
   8  13  11       54.78       37.78     35.32 o 
   0  14  11       93.73      131.02     46.96 o 
   1  14  11       18.91       36.87     30.02 o 
   2  14  11       68.85       90.90     34.59 o 
   3  14  11        7.85        8.69     21.64 o 
   4  14  11       30.92       52.24     27.39 o 
   5  14  11        4.27       28.37     24.89 o 
   6  14  11       15.38       48.40     31.09 o 
   1  15  11        6.07       38.81     30.81 o 
   2  15  11        0.12       26.88     49.06 o 
   3  15  11        2.33       23.09     40.82 o 
   0   0  12     2651.28     2663.21    105.03 o 
   1   0  12      422.34      391.51     40.02 o 
   2   0  12     2401.45     2687.03    103.02 o 
   3   0  12     2630.41     2348.07     96.50 o 
   4   0  12       58.67      127.49     26.32 o 
   5   0  12       26.39        7.73     20.08 o 
   6   0  12     4379.54     4298.21    159.64 o 
   7   0  12      203.69      210.56     37.89 o 
   8   0  12      479.54      479.89     50.09 o 
   9   0  12      460.72      490.61     55.03 o 
  10   0  12      321.61      315.27     48.68 o 
  11   0  12      479.14      476.41     54.62 o 
  12   0  12       67.86      126.09     38.16 o 
  13   0  12       34.40      161.91    133.35 o 
  14   0  12      216.90      320.45     62.64 o 
  15   0  12      128.58      102.73     58.58 o 
   1   1  12       35.28       68.05     13.43 o 
   2   1  12     1677.93     1586.82     41.19 o 
   3   1  12      666.44      714.42     35.85 o 
   4   1  12      475.03      426.85     29.66 o 
   5   1  12      722.53      703.00     36.83 o 
   6   1  12      158.23      232.88     26.71 o 
   7   1  12        0.35       34.64     16.54 o 
   8   1  12     2351.50     2174.14     89.62 o 
   9   1  12       27.39       36.85     20.40 o 
  10   1  12      412.74      435.51     37.23 o 
  11   1  12        0.13        3.28     15.79 o 
  12   1  12      464.74      488.98     43.67 o 
  13   1  12       23.25       28.68     22.41 o 
  14   1  12      105.59      123.43     48.13 o 
  15   1  12       29.42       45.99     36.12 o 
   0   2  12        5.84       16.69     12.04 o 
   1   2  12        9.12       22.00     10.92 o 
   2   2  12      298.39      230.19     16.67 o 
   3   2  12        3.65        0.00      9.55 o 
   4   2  12      444.02      477.20     31.66 o 
   5   2  12      152.14      240.90     25.63 o 
   6   2  12      487.06      461.58     36.77 o 
   7   2  12       70.51       78.98     18.17 o 
   8   2  12       39.85       58.63     20.76 o 
   9   2  12      222.44      200.27     27.78 o 
  10   2  12        6.54       48.30     24.67 o 
  11   2  12        2.95       37.94     24.11 o 
  12   2  12       32.96       79.98     28.68 o 
  13   2  12       24.64       46.62     25.80 o 
  14   2  12       26.38        0.00     22.11 o 
  15   2  12       20.57       19.78     29.50 o 
   1   3  12      323.66      393.00     25.56 o 
   2   3  12       58.62       63.02     19.24 o 
   3   3  12       13.17        0.00      7.39 o 
   4   3  12      513.43      555.86     32.05 o 
   5   3  12        0.49       36.61     16.04 o 
   6   3  12     2103.96     2121.19     69.17 o 
   7   3  12        9.19       17.02     16.25 o 
   8   3  12     1295.63     1338.38     52.54 o 
   9   3  12      315.73      257.63     29.91 o 
  10   3  12      709.80      740.83     46.99 o 
  11   3  12       30.70       29.78     18.90 o 
  12   3  12      840.15      843.14     66.55 o 
  13   3  12       71.21       57.09     27.68 o 
  14   3  12      280.79      275.12     46.13 o 
   0   4  12     1587.14     1361.52     55.80 o 
   1   4  12        1.26       29.04     12.96 o 
   2   4  12     1071.50      942.13     31.26 o 
   3   4  12      461.26      356.47     23.37 o 
   4   4  12     1046.16     1029.79     44.42 o 
   5   4  12       48.70       54.88     17.00 o 
   6   4  12      621.23      608.79     35.39 o 
   7   4  12      167.79      173.99     25.46 o 
   8   4  12      452.52      421.47     35.06 o 
   9   4  12       66.92       64.58     23.04 o 
  10   4  12      121.30      174.99     35.53 o 
  11   4  12      184.22      236.30     38.04 o 
  12   4  12      414.86      543.63     52.93 o 
  13   4  12        3.50       48.50     30.43 o 
  14   4  12       57.26      125.13     34.14 o 
   1   5  12       13.66       31.57     13.18 o 
   2   5  12       54.36       91.26     19.66 o 
   3   5  12      148.28      225.57     27.55 o 
   4   5  12       14.00       32.06     18.35 o 
   5   5  12       27.09       30.16     14.65 o 
   6   5  12        9.11       16.93     16.59 o 
   7   5  12        5.31        4.58     15.01 o 
   8   5  12      688.74      720.94     46.79 o 
   9   5  12       38.51      111.32     28.28 o 
  10   5  12      105.44      204.94     35.10 o 
  11   5  12       85.26       91.15     29.26 o 
  12   5  12       82.19      182.05     50.94 o 
  13   5  12       22.28       40.36     28.51 o 
  14   5  12       67.46       90.81     34.08 o 
   0   6  12     1929.22     1899.51     74.26 o 
   1   6  12       41.24      120.78     30.84 o 
   2   6  12     1249.06     1140.74     38.44 o 
   3   6  12       16.37        0.00     13.13 o 
   4   6  12       15.96       39.44     13.56 o 
   5   6  12       23.95       25.69     13.82 o 
   6   6  12      397.90      415.74     34.60 o 
   7   6  12       90.37      132.47     28.89 o 
   8   6  12       59.75       52.43     32.90 o 
   9   6  12      298.67      226.47     35.27 o 
  10   6  12      128.40      129.61     35.00 o 
  11   6  12        3.26       92.64     41.45 o 
  12   6  12        2.75        9.97     21.93 o 
  13   6  12       15.17       58.01     29.55 o 
   1   7  12       16.73       69.26     16.95 o 
   2   7  12        2.17        0.00     12.67 o 
   3   7  12      181.06      204.99     20.24 o 
   4   7  12      606.51      496.30     33.59 o 
   5   7  12        0.02        6.44     15.02 o 
   6   7  12      933.44     1023.18     64.45 o 
   7   7  12        2.72       41.82     23.57 o 
   8   7  12        8.98       61.53     26.48 o 
   9   7  12       49.31       86.74     29.23 o 
  10   7  12      172.10      237.66     39.02 o 
  11   7  12        1.28        3.86     21.34 o 
  12   7  12      154.77      175.79     39.45 o 
  13   7  12       51.10       63.12     33.08 o 
   0   8  12      717.17      804.65     49.78 o 
   1   8  12       30.14       74.04     27.58 o 
   2   8  12     2588.38     2398.31     69.21 o 
   3   8  12       83.68       66.66     17.02 o 
   4   8  12     2127.11     1969.18     71.78 o 
   5   8  12      177.35      150.67     25.80 o 
   6   8  12      702.86      651.41     44.23 o 
   7   8  12        1.31        6.81     17.85 o 
   8   8  12      382.44      378.15     44.76 o 
   9   8  12        2.91       16.46     21.50 o 
  10   8  12      307.49      331.52     47.01 o 
  11   8  12        5.40       32.35     27.86 o 
  12   8  12       16.28       21.13     27.97 o 
   1   9  12      613.48      503.11     31.55 o 
   2   9  12        7.33       43.37     21.62 o 
   3   9  12      365.12      292.84     27.36 o 
   4   9  12       97.86      106.85     27.29 o 
   5   9  12      116.25      103.77     26.89 o 
   6   9  12      138.15      111.42     28.08 o 
   7   9  12       33.10       31.54     24.92 o 
   8   9  12        3.58        4.54     19.20 o 
   9   9  12        0.31       21.30     24.10 o 
  10   9  12        7.91       21.82     26.07 o 
  11   9  12        0.27        2.12     21.99 o 
  12   9  12       33.21        3.88     22.48 o 
   0  10  12       22.10       20.03     25.25 o 
   1  10  12        9.89       20.15     16.18 o 
   2  10  12       16.40       19.62     19.38 o 
   3  10  12        0.89       30.74     21.46 o 
   4  10  12       10.94       11.28     19.51 o 
   5  10  12        4.12       12.20     19.15 o 
   6  10  12       41.51      103.65     29.13 o 
   7  10  12       14.47        6.30     20.92 o 
   8  10  12       21.88       23.42     26.64 o 
   9  10  12       48.29       56.87     30.86 o 
  10  10  12        2.41       44.63     30.60 o 
  11  10  12       20.46       60.15     33.14 o 
   1  11  12        1.93        0.00     14.14 o 
   2  11  12        2.27        2.07     15.58 o 
   3  11  12       80.82      112.44     26.92 o 
   4  11  12       55.09       92.31     28.21 o 
   5  11  12       91.24       88.04     33.81 o 
   6  11  12       85.90       57.63     26.15 o 
   7  11  12        9.90        0.00     21.18 o 
   8  11  12       11.36       44.46     30.71 o 
   9  11  12        4.87       21.32     27.50 o 
  10  11  12      160.07       67.89     33.16 o 
   0  12  12      280.46      279.73     79.95 o 
   1  12  12        5.94        0.00     15.85 o 
   2  12  12      261.86      376.36     39.56 o 
   3  12  12        0.01        1.67     14.80 o 
   4  12  12      300.34      305.77     38.53 o 
   5  12  12       24.24      127.74     32.49 o 
   6  12  12       56.96       48.61     26.25 o 
   7  12  12       24.00       19.00     25.72 o 
   8  12  12       78.35       59.05     31.19 o 
   1  13  12        9.29       53.60     30.78 o 
   2  13  12        1.20       40.69     24.04 o 
   3  13  12       17.80       27.94     29.55 o 
   4  13  12       15.12       35.73     23.78 o 
   5  13  12       23.61       21.21     24.33 o 
   6  13  12        6.51        4.24     21.33 o 
   7  13  12        1.32        9.47     23.77 o 
   0  14  12       11.85       76.94     64.91 o 
   1  14  12        0.28       50.58     32.56 o 
   2  14  12        0.41       23.66     29.48 o 
   3  14  12        3.06       14.56     27.94 o 
   4  14  12        7.79        6.74     23.25 o 
   1   1  13       19.86       20.72     12.66 o 
   2   1  13      327.24      378.02     28.14 o 
   3   1  13      872.74      948.17     47.82 o 
   4   1  13      708.94      775.63     42.78 o 
   5   1  13       72.07       93.69     20.27 o 
   6   1  13      972.06      953.05     50.80 o 
   7   1  13       51.63       72.06     20.79 o 
   8   1  13     1619.60     1507.68     62.61 o 
   9   1  13        1.89        1.67     17.35 o 
  10   1  13      743.14      696.50     48.71 o 
  11   1  13      124.25      140.66     28.39 o 
  12   1  13      308.32      231.76     35.83 o 
  13   1  13       15.64       36.29     30.06 o 
  14   1  13      269.58      242.82     44.74 o 
   0   2  13     1424.05     1374.10     55.79 o 
   1   2  13       72.94       89.37     11.86 o 
   2   2  13     2812.13     2429.43    102.79 o 
   3   2  13      877.81      842.43     44.75 o 
   4   2  13       91.18      144.72     25.33 o 
   5   2  13      503.52      470.55     33.74 o 
   6   2  13     1675.30     1510.91     60.90 o 
   7   2  13      243.33      276.10     29.04 o 
   8   2  13      553.19      530.89     40.62 o 
   9   2  13      389.08      458.05     37.63 o 
  10   2  13      227.81      218.33     33.80 o 
  11   2  13       15.40        2.59     17.73 o 
  12   2  13      230.04      334.16     45.74 o 
  13   2  13        6.93        0.00     23.12 o 
  14   2  13       88.38       47.03     31.43 o 
   1   3  13      471.78      468.33     22.86 o 
   2   3  13      370.53      399.33     24.39 o 
   3   3  13     1374.54     1418.91     55.45 o 
   4   3  13       12.75       71.98     19.05 o 
   5   3  13        9.63       92.95     30.63 o 
   6   3  13       86.20      182.72     23.55 o 
   7   3  13        1.74       12.05     14.84 o 
   8   3  13      738.35      799.42     53.04 o 
   9   3  13        2.32        0.00     16.95 o 
  10   3  13      123.70      131.42     29.37 o 
  11   3  13       21.90        9.07     21.19 o 
  12   3  13       72.68       62.26     28.73 o 
  13   3  13       37.35       48.41     29.63 o 
  14   3  13       56.29       84.88     37.01 o 
   0   4  13     1097.21      973.45     50.19 o 
   1   4  13      275.46      297.43     19.50 o 
   2   4  13      754.18      619.83     31.65 o 
   3   4  13       87.27      229.43     24.59 o 
   4   4  13       72.24       88.22     19.08 o 
   5   4  13       88.98       98.73     20.39 o 
   6   4  13      353.58      317.41     29.74 o 
   7   4  13        0.86       54.21     26.40 o 
   8   4  13        2.41        0.00     17.86 o 
   9   4  13      138.29       99.10     25.50 o 
  10   4  13       10.22        0.00     20.78 o 
  11   4  13      121.93      110.32     31.17 o 
  12   4  13        1.48       27.63     24.74 o 
  13   4  13       20.22       62.26     32.05 o 
   1   5  13      607.26      629.62     31.34 o 
   2   5  13        4.24       21.56     14.24 o 
   3   5  13       38.04       39.27     15.86 o 
   4   5  13      332.01      371.86     29.92 o 
   5   5  13       34.25       39.94     16.82 o 
   6   5  13      939.62      922.07     50.93 o 
   7   5  13       80.55      108.66     25.81 o 
   8   5  13      110.19      124.72     25.35 o 
   9   5  13        8.30       28.69     28.73 o 
  10   5  13      346.84      393.45     46.14 o 
  11   5  13       14.29       48.01     27.53 o 
  12   5  13      134.21      145.31     36.58 o 
  13   5  13        0.02       21.25     25.55 o 
   0   6  13     1538.63     1386.62     68.75 o 
   1   6  13       43.78       39.26     16.91 o 
   2   6  13     1331.35     1269.95     52.51 o 
   3   6  13      516.64      571.02     34.38 o 
   4   6  13     1601.54     1590.98     63.71 o 
   5   6  13       39.48      109.17     39.31 o 
   6   6  13      683.12      528.00     41.09 o 
   7   6  13      217.82      243.95     36.14 o 
   8   6  13      457.25      482.48     49.92 o 
   9   6  13        0.18        0.00     21.74 o 
  10   6  13      314.41      373.16     48.05 o 
  11   6  13        5.04       27.86     26.22 o 
  12   6  13      114.24      115.79     40.70 o 
  13   6  13       23.03       68.31     31.66 o 
   1   7  13       48.79       48.73     15.64 o 
   2   7  13       26.98       30.61     14.15 o 
   3   7  13        4.42        0.00     12.41 o 
   4   7  13        4.70        0.00     14.58 o 
   5   7  13      338.59      361.33     37.12 o 
   6   7  13      380.53      414.11     46.13 o 
   7   7  13        0.01       12.05     20.91 o 
   8   7  13       89.19       78.65     28.44 o 
   9   7  13       21.50       77.23     33.07 o 
  10   7  13       88.08       99.44     33.20 o 
  11   7  13        3.88        0.00     20.49 o 
  12   7  13       38.52       23.52     27.17 o 
   0   8  13      265.12      268.88     45.90 o 
   1   8  13       72.74       66.34     17.05 o 
   2   8  13      418.70      485.79     31.19 o 
   3   8  13        3.77       12.51     14.90 o 
   4   8  13        0.19        0.00     17.87 o 
   5   8  13      289.18      282.56     40.07 o 
   6   8  13       56.33       54.15     26.45 o 
   7   8  13       21.06       54.18     24.24 o 
   8   8  13        0.84        0.00     23.89 o 
   9   8  13      214.44      321.42     48.15 o 
  10   8  13        6.92       22.29     26.80 o 
  11   8  13      132.13      198.18     45.13 o 
   1   9  13       40.46       84.49     19.43 o 
   2   9  13       29.01       22.72     15.83 o 
   3   9  13       33.87       85.92     25.51 o 
   4   9  13      161.67      187.06     31.58 o 
   5   9  13        6.90       38.62     31.01 o 
   6   9  13      300.85      379.49     47.13 o 
   7   9  13        0.77        0.00     21.79 o 
   8   9  13       25.22       76.81     30.61 o 
   9   9  13       46.80        6.32     21.72 o 
  10   9  13      186.45      228.46     44.58 o 
  11   9  13        0.04        6.79     22.99 o 
   0  10  13      701.24      616.80     48.00 o 
   1  10  13       21.09       47.24     19.12 o 
   2  10  13      688.55      660.88     47.22 o 
   3  10  13        4.32       50.80     24.65 o 
   4  10  13      986.87      817.09     58.24 o 
   5  10  13       22.89       21.07     22.22 o 
   6  10  13      291.60      201.78     38.75 o 
   7  10  13       46.46       20.47     24.12 o 
   8  10  13      165.51      141.33     40.59 o 
   9  10  13        5.26       22.65     25.96 o 
  10  10  13       91.39       99.48     36.88 o 
   1  11  13        2.21        0.00     17.30 o 
   2  11  13       14.64        5.31     17.47 o 
   3  11  13       16.88       31.62     26.17 o 
   4  11  13        5.23       58.20     26.36 o 
   5  11  13        0.58        9.56     23.98 o 
   6  11  13       21.39        3.51     20.91 o 
   7  11  13       10.42       53.73     32.12 o 
   8  11  13       50.57       24.66     28.33 o 
   9  11  13        1.85      134.24     56.24 o 
   0  12  13       34.72       78.05     49.99 o 
   1  12  13        4.96        1.56     16.66 o 
   2  12  13        4.04        0.00     19.72 o 
   3  12  13        0.74        3.88     19.50 o 
   4  12  13        4.77       26.24     23.47 o 
   5  12  13        7.80        0.00     22.90 o 
   6  12  13       13.21       74.41     34.32 o 
   7  12  13       32.82       41.66     29.76 o 
   1  13  13        7.30        3.19     20.48 o 
   2  13  13        0.05       30.82     28.85 o 
   3  13  13        4.67       25.65     26.11 o 
   4  13  13        1.91       42.53     27.79 o 
   5  13  13        0.01       22.56     26.53 o 
   0  14  13       88.24       33.17     59.77 o 
   1  14  13        8.57       42.45     31.41 o 
   0   0  14     7135.57     6904.50    269.53 o 
   1   0  14     1300.42     1262.35     71.28 o 
   2   0  14      537.82      581.98     49.90 o 
   3   0  14        3.61        0.00     24.47 o 
   4   0  14     3330.80     3246.77    142.08 o 
   5   0  14      539.16      505.76     53.54 o 
   6   0  14      676.44      747.51     62.47 o 
   7   0  14      549.39      575.81     57.38 o 
   8   0  14     2086.97     2008.03    116.18 o 
   9   0  14     1017.83     1032.11    102.64 o 
  10   0  14       29.45       15.03     25.69 o 
  11   0  14      148.14      150.58     48.87 o 
  12   0  14      126.40       40.31     38.13 o 
  13   0  14       59.31       59.12     51.27 o 
   1   1  14       48.72       95.80     28.34 o 
   2   1  14      161.46      172.63     23.82 o 
   3   1  14      289.61      322.04     29.61 o 
   4   1  14        9.19       33.50     17.35 o 
   5   1  14       94.69      156.72     24.66 o 
   6   1  14      181.83      210.16     28.18 o 
   7   1  14        7.73        0.00     16.08 o 
   8   1  14      269.60      251.65     30.94 o 
   9   1  14        8.27        0.00     20.79 o 
  10   1  14      535.53      469.85     43.41 o 
  11   1  14       10.27       31.43     24.73 o 
  12   1  14       22.36       13.83     23.82 o 
  13   1  14       37.22       74.07     33.57 o 
   0   2  14       62.93       69.33     18.72 o 
   1   2  14       19.54       68.66     18.46 o 
   2   2  14      130.75      194.07     27.00 o 
   3   2  14       37.33       37.00     17.69 o 
   4   2  14       19.24       27.32     20.19 o 
   5   2  14      189.30      177.28     26.44 o 
   6   2  14        2.65       26.97     16.78 o 
   7   2  14       48.60        0.00     14.69 o 
   8   2  14       28.18      101.94     24.86 o 
   9   2  14       19.29        0.00     17.39 o 
  10   2  14       25.38       43.65     23.18 o 
  11   2  14       53.32       75.29     27.56 o 
  12   2  14        0.84        2.74     25.40 o 
  13   2  14       54.74       59.73     33.57 o 
   1   3  14      716.27      776.80     34.91 o 
   2   3  14       21.72       29.96     17.72 o 
   3   3  14       39.54       54.41     22.34 o 
   4   3  14      100.86      110.83     23.53 o 
   5   3  14        1.20        0.00     13.78 o 
   6   3  14      120.31      137.97     27.30 o 
   7   3  14       31.57       28.90     17.14 o 
   8   3  14      178.87      209.20     33.09 o 
   9   3  14       28.24       25.00     19.62 o 
  10   3  14      212.02      175.00     35.99 o 
  11   3  14       36.02       97.75     32.56 o 
  12   3  14      134.59      206.79     55.92 o 
  13   3  14        1.56       14.04     27.02 o 
   0   4  14     2282.76     2083.83     80.49 o 
   1   4  14       13.57       27.63     13.95 o 
   2   4  14     1063.90      939.42     46.35 o 
   3   4  14       65.41      160.41     25.68 o 
   4   4  14     1007.42     1120.37     59.23 o 
   5   4  14      216.65      320.46     30.67 o 
   6   4  14      676.25      732.78     43.55 o 
   7   4  14      202.95      348.49     35.54 o 
   8   4  14      432.80      410.51     42.13 o 
   9   4  14        7.80        0.00     20.21 o 
  10   4  14      203.07      197.22     40.22 o 
  11   4  14      106.82       87.52     34.02 o 
  12   4  14       36.05       43.33     29.64 o 
   1   5  14      251.70      201.05     21.63 o 
   2   5  14        7.65       33.63     18.26 o 
   3   5  14      513.31      477.32     38.21 o 
   4   5  14        4.15        5.68     14.54 o 
   5   5  14      218.35      245.20     29.47 o 
   6   5  14      129.96      176.53     30.72 o 
   7   5  14       75.56      104.52     27.49 o 
   8   5  14      272.92      320.10     47.33 o 
   9   5  14       10.90       23.71     23.76 o 
  10   5  14      353.01      371.44     51.84 o 
  11   5  14        2.94       69.97     31.30 o 
  12   5  14       66.94       96.77     33.35 o 
   0   6  14      810.21      628.52     46.60 o 
   1   6  14        8.20        0.00     13.27 o 
   2   6  14        7.91        0.00     12.96 o 
   3   6  14       12.22       28.43     18.08 o 
   4   6  14      236.64      221.87     30.63 o 
   5   6  14      302.52      287.02     34.54 o 
   6   6  14        4.92        0.00     15.89 o 
   7   6  14       22.83       23.24     26.20 o 
   8   6  14       30.80       43.40     27.10 o 
   9   6  14      107.44      136.09     36.52 o 
  10   6  14       20.90       18.48     28.01 o 
  11   6  14       51.64       39.56     27.67 o 
  12   6  14        0.35        0.00     21.97 o 
   1   7  14        2.00       14.37     14.54 o 
   2   7  14       13.18       54.17     17.42 o 
   3   7  14      300.35      384.78     34.63 o 
   4   7  14      268.23      327.12     36.36 o 
   5   7  14       18.45       17.55     20.39 o 
   6   7  14       35.84       24.40     23.46 o 
   7   7  14       12.24       34.16     23.96 o 
   8   7  14       74.00      108.37     31.64 o 
   9   7  14       50.39       50.34     28.79 o 
  10   7  14        2.73        0.00     22.25 o 
  11   7  14       39.22      119.73     51.57 o 
   0   8  14     1015.86      814.54     74.16 o 
   1   8  14        5.46       13.82     19.90 o 
   2   8  14      995.23      964.46     52.22 o 
   3   8  14        0.26        0.00     18.45 o 
   4   8  14     1124.22     1197.83     74.55 o 
   5   8  14      304.69      285.80     40.38 o 
   6   8  14      447.27      404.09     46.41 o 
   7   8  14       16.75       27.30     23.93 o 
   8   8  14      174.83      266.93     43.92 o 
   9   8  14        0.40       17.96     24.63 o 
  10   8  14       77.06      128.53     35.78 o 
   1   9  14       50.11       18.53     17.64 o 
   2   9  14        2.29       28.80     23.19 o 
   3   9  14      147.54      186.76     31.77 o 
   4   9  14      160.00      189.71     37.96 o 
   5   9  14       38.98       62.80     28.26 o 
   6   9  14       53.76       67.28     29.90 o 
   7   9  14        8.12        1.77     20.40 o 
   8   9  14       96.46      118.29     38.31 o 
   9   9  14        0.79        0.00     25.29 o 
   0  10  14       54.53       88.09     32.54 o 
   1  10  14        0.02       10.98     17.28 o 
   2  10  14      114.69      136.71     30.26 o 
   3  10  14       49.71       66.98     30.74 o 
   4  10  14        3.79       17.88     25.20 o 
   5  10  14        0.02        0.00     23.03 o 
   6  10  14        4.33        1.99     20.75 o 
   7  10  14       45.53       77.24     32.01 o 
   8  10  14        0.70        2.61     23.53 o 
   1  11  14       13.31       33.62     23.61 o 
   2  11  14        2.08        0.65     17.22 o 
   3  11  14        4.27      104.25     33.73 o 
   4  11  14       27.63       19.05     24.77 o 
   5  11  14       12.41       34.14     28.96 o 
   6  11  14        0.24       10.68     24.11 o 
   7  11  14       26.02       61.74     34.15 o 
   0  12  14       47.20      158.04     62.85 o 
   1  12  14        3.33       48.54     30.06 o 
   2  12  14       76.22       52.98     27.96 o 
   3  12  14       11.66       11.46     26.09 o 
   4  12  14       36.74       83.21     36.98 o 
   5  12  14        6.68       11.78     24.34 o 
   1  13  14       32.15      112.77     59.81 o 
   2  13  14        4.12       15.81     31.55 o 
   1   1  15       21.66       20.70     17.03 o 
   2   1  15       13.62        0.00     13.77 o 
   3   1  15      108.06      187.24     27.65 o 
   4   1  15        0.41        7.83     15.03 o 
   5   1  15        0.94        0.00     18.57 o 
   6   1  15        0.55       15.60     17.70 o 
   7   1  15      119.94      159.82     26.92 o 
   8   1  15       48.38       46.04     22.68 o 
   9   1  15        0.16       23.83     19.84 o 
  10   1  15       31.02        4.08     17.33 o 
  11   1  15       17.77        0.00     18.24 o 
  12   1  15       38.36       26.33     29.24 o 
   0   2  15     3720.73     3375.27    135.53 o 
   1   2  15      142.73      156.27     23.15 o 
   2   2  15     1807.46     1762.06     65.72 o 
   3   2  15        0.67       63.14     20.12 o 
   4   2  15     1536.93     1572.36     69.95 o 
   5   2  15      176.79      178.01     29.78 o 
   6   2  15     1012.44     1039.90     54.07 o 
   7   2  15      331.13      358.08     36.22 o 
   8   2  15      221.68      258.72     37.02 o 
   9   2  15      298.41      306.47     39.67 o 
  10   2  15      164.09      134.25     30.73 o 
  11   2  15      139.14       68.95     28.56 o 
  12   2  15        7.62        0.00     25.12 o 
   1   3  15      296.40      336.80     29.38 o 
   2   3  15       34.16       77.11     24.57 o 
   3   3  15       35.91       37.02     18.98 o 
   4   3  15       30.52       33.39     21.37 o 
   5   3  15        6.40        1.41     13.74 o 
   6   3  15        5.83        0.00     21.93 o 
   7   3  15      225.37      248.46     36.08 o 
   8   3  15      120.41      123.90     28.19 o 
   9   3  15       13.44       47.13     24.94 o 
  10   3  15      191.84       98.99     31.76 o 
  11   3  15        5.30       28.18     26.54 o 
  12   3  15       25.00       44.08     35.45 o 
   0   4  15       25.19        0.00     19.79 o 
   1   4  15      101.58      133.75     30.32 o 
   2   4  15       78.24      121.34     25.72 o 
   3   4  15       60.92       49.22     28.31 o 
   4   4  15        5.53        3.61     16.97 o 
   5   4  15      195.15      169.25     27.73 o 
   6   4  15       62.19      112.03     34.88 o 
   7   4  15        0.32       45.66     22.47 o 
   8   4  15        7.97        0.00     18.37 o 
   9   4  15       25.61       22.44     24.58 o 
  10   4  15       13.65       25.84     27.88 o 
  11   4  15        8.01       23.68     26.36 o 
   1   5  15       48.04       38.79     15.42 o 
   2   5  15        6.12        3.79     13.40 o 
   3   5  15      428.22      512.33     39.56 o 
   4   5  15        0.40       29.71     20.40 o 
   5   5  15       91.71      113.78     27.19 o 
   6   5  15       18.20       38.90     21.59 o 
   7   5  15        7.75       27.48     22.29 o 
   8   5  15        0.23        0.00     20.20 o 
   9   5  15        2.87        9.74     21.86 o 
  10   5  15       15.74       30.66     29.84 o 
  11   5  15       65.10      154.41     65.83 o 
   0   6  15      659.28      648.25     60.17 o 
   1   6  15       10.07       20.04     15.08 o 
   2   6  15     1193.83     1230.19     58.60 o 
   3   6  15        7.83       56.54     21.13 o 
   4   6  15      420.07      526.17     44.97 o 
   5   6  15      431.48      540.84     44.40 o 
   6   6  15      592.05      641.70     58.84 o 
   7   6  15      112.07      153.88     37.38 o 
   8   6  15       81.51       77.63     32.41 o 
   9   6  15        0.67       16.50     24.18 o 
  10   6  15       96.69       96.85     35.22 o 
   1   7  15       17.18        0.00     13.51 o 
   2   7  15      122.54       92.31     22.80 o 
   3   7  15      305.03      264.72     34.24 o 
   4   7  15      286.30      261.17     36.78 o 
   5   7  15      122.90       90.56     29.32 o 
   6   7  15      111.74       30.09     26.24 o 
   7   7  15       17.08       31.09     23.65 o 
   8   7  15      324.11      281.65     44.18 o 
   9   7  15        4.61       55.82     30.93 o 
  10   7  15      240.45      230.71     48.06 o 
   0   8  15       28.54        6.08     22.51 o 
   1   8  15        0.69        0.00     16.39 o 
   2   8  15        2.49       12.26     19.97 o 
   3   8  15      104.80       61.52     24.60 o 
   4   8  15      152.59      127.98     38.74 o 
   5   8  15       13.42       60.14     31.17 o 
   6   8  15       22.99        0.00     20.12 o 
   7   8  15       58.81       63.36     30.51 o 
   8   8  15       10.05       33.95     29.08 o 
   9   8  15       58.39       52.33     32.34 o 
   1   9  15      139.53      149.12     29.69 o 
   2   9  15        1.03       20.01     20.94 o 
   3   9  15       64.84       83.36     29.97 o 
   4   9  15       37.97       48.61     27.73 o 
   5   9  15       12.03       68.58     32.32 o 
   6   9  15       82.07       70.01     31.53 o 
   7   9  15        8.55       11.56     24.69 o 
   8   9  15       26.17       28.76     28.32 o 
   0  10  15        4.45        0.00     26.66 o 
   1  10  15        5.42        0.00     24.52 o 
   2  10  15      185.84      159.97     34.48 o 
   3  10  15        0.06        0.00     22.42 o 
   4  10  15       64.54      118.37     33.21 o 
   5  10  15        1.61        0.00     24.79 o 
   6  10  15      108.86       98.47     36.60 o 
   7  10  15        2.82       46.67     30.26 o 
   1  11  15        5.99       28.63     25.52 o 
   2  11  15        8.14        0.00     29.61 o 
   3  11  15       90.44      116.05     37.58 o 
   4  11  15       13.65       48.04     29.20 o 
   5  11  15        2.70       30.03     26.14 o 
   0  12  15        6.56       17.04     42.97 o 
   1  12  15        9.54       17.02     32.31 o 
   2  12  15        9.89       62.92     39.03 o 
   0   0  16     1131.44     1203.77    147.06 o 
   1   0  16       43.17       37.55     23.40 o 
   2   0  16     2572.67     2504.62    129.65 o 
   3   0  16      889.65      716.78     65.11 o 
   4   0  16     1065.67     1134.64     86.50 o 
   5   0  16      365.84      474.71     59.10 o 
   6   0  16      481.12      562.26     69.42 o 
   7   0  16      642.33      634.60     69.95 o 
   8   0  16      269.93      303.69     49.42 o 
   9   0  16      224.30      157.26     49.87 o 
  10   0  16       20.32        7.07     28.51 o 
  11   0  16       31.87       26.08     37.46 o 
   1   1  16     1292.21     1395.58     68.24 o 
   2   1  16       18.35      121.43     40.46 o 
   3   1  16        2.87       16.63     17.54 o 
   4   1  16        4.84       69.26     21.52 o 
   5   1  16       24.69       39.18     20.57 o 
   6   1  16       10.12        3.19     16.40 o 
   7   1  16      351.38      369.09     38.28 o 
   8   1  16       46.64       36.17     21.52 o 
   9   1  16       28.39       22.73     21.91 o 
  10   1  16        2.55        0.00     22.20 o 
  11   1  16        3.59        0.00     25.91 o 
   0   2  16       92.26       95.64     41.75 o 
   1   2  16        0.97        0.00     16.68 o 
   2   2  16        4.69       14.02     15.97 o 
   3   2  16       34.76       45.33     20.03 o 
   4   2  16       58.79       65.95     21.90 o 
   5   2  16      115.34      203.51     39.01 o 
   6   2  16        0.04       40.48     21.00 o 
   7   2  16       45.43       74.80     26.49 o 
   8   2  16       22.59       18.30     18.81 o 
   9   2  16       23.02       30.74     20.66 o 
  10   2  16        6.65        0.00     19.29 o 
  11   2  16        0.28       25.34     29.03 o 
   1   3  16      414.16      475.17     42.11 o 
   2   3  16        8.29        0.00     13.59 o 
   3   3  16      319.04      344.75     33.49 o 
   4   3  16        9.21        1.25     15.17 o 
   5   3  16      497.62      523.14     43.25 o 
   6   3  16       22.39       30.59     19.52 o 
   7   3  16       39.97       45.33     28.38 o 
   8   3  16        5.51        4.03     19.12 o 
   9   3  16       60.82       43.15     27.93 o 
  10   3  16        2.49       28.78     33.87 o 
   0   4  16      554.49      583.66     75.88 o 
   1   4  16        4.19       11.77     16.34 o 
   2   4  16     1067.75     1118.29     59.46 o 
   3   4  16       75.71       97.08     23.22 o 
   4   4  16      250.13      297.37     33.89 o 
   5   4  16        1.87        0.00     18.06 o 
   6   4  16      289.81      359.20     41.67 o 
   7   4  16       72.57       43.07     24.33 o 
   8   4  16      115.56       83.86     32.60 o 
   9   4  16      119.72       93.30     36.23 o 
  10   4  16       36.07       59.52     31.47 o 
   1   5  16      425.78      394.59     44.92 o 
   2   5  16       60.98       60.41     22.08 o 
   3   5  16       20.26       49.28     21.14 o 
   4   5  16       39.62      102.48     35.72 o 
   5   5  16       59.26       59.08     24.38 o 
   6   5  16      107.07       80.16     31.44 o 
   7   5  16      138.73      127.67     35.09 o 
   8   5  16      249.55      178.64     40.44 o 
   9   5  16       10.19       14.91     27.79 o 
  10   5  16       88.60        6.60     24.11 o 
   0   6  16        6.26       16.90     22.03 o 
   1   6  16       13.11       28.27     20.19 o 
   2   6  16       44.24       49.68     22.52 o 
   3   6  16       24.98       40.01     24.05 o 
   4   6  16      121.03      110.06     29.49 o 
   5   6  16       36.49       19.37     20.70 o 
   6   6  16        7.49       53.83     29.60 o 
   7   6  16       23.50       13.62     22.31 o 
   8   6  16        3.52        0.00     26.92 o 
   9   6  16       24.68        8.56     27.33 o 
   1   7  16      193.00      275.03     35.79 o 
   2   7  16        4.79        0.00     19.13 o 
   3   7  16      333.45      460.71     44.47 o 
   4   7  16        1.59        9.91     22.88 o 
   5   7  16      323.01      361.36     49.97 o 
   6   7  16       56.02       99.53     32.54 o 
   7   7  16        0.18       44.31     30.20 o 
   8   7  16        6.84        0.00     21.98 o 
   0   8  16      438.46      341.51     50.76 o 
   1   8  16       10.96       26.90     22.76 o 
   2   8  16       44.50       38.75     25.03 o 
   3   8  16       19.52       51.69     27.05 o 
   4   8  16      459.38      512.40     56.01 o 
   5   8  16       46.84       51.78     27.28 o 
   6   8  16       58.98       43.11     29.47 o 
   7   8  16       45.20       15.92     23.84 o 
   1   9  16        4.38       11.66     23.76 o 
   2   9  16       50.51       35.42     30.64 o 
   3   9  16        0.20       25.31     26.20 o 
   4   9  16       19.22       19.87     24.62 o 
   5   9  16        6.83        3.93     23.77 o 
   6   9  16       92.23       86.85     34.14 o 
   0  10  16       46.73       97.02     70.27 o 
   1  10  16        0.08       53.79     34.29 o 
   2  10  16       18.71       85.92     37.68 o 
   3  10  16       10.64       49.76     52.01 o 
   4  10  16       11.24       64.33     38.67 o 
   1  11  16        3.67        0.00     38.11 o 
   1   1  17     1240.86     1233.04     78.66 o 
   2   1  17        0.01       14.19     22.22 o 
   3   1  17      382.23      347.34     36.20 o 
   4   1  17        2.53        0.00     19.06 o 
   5   1  17      413.95      425.71     37.81 o 
   6   1  17       63.64       60.17     24.50 o 
   7   1  17      267.33      302.32     36.33 o 
   8   1  17        6.72       11.85     22.09 o 
   9   1  17        9.28       69.84     30.75 o 
   0   2  17      129.68      131.69     51.92 o 
   1   2  17      126.23      133.93     34.11 o 
   2   2  17      449.87      401.79     48.06 o 
   3   2  17        0.53        0.00     17.94 o 
   4   2  17      156.11      197.72     31.38 o 
   5   2  17        1.10        0.00     18.66 o 
   6   2  17       89.97      106.20     30.37 o 
   7   2  17       23.39       10.80     21.01 o 
   8   2  17       81.58       67.88     27.07 o 
   9   2  17      207.76      212.23     55.38 o 
   1   3  17      542.67      745.34     63.52 o 
   2   3  17       44.78       18.92     20.01 o 
   3   3  17       18.34       42.99     23.99 o 
   4   3  17        0.21        8.60     20.92 o 
   5   3  17      106.26      118.52     31.95 o 
   6   3  17       84.28       95.49     28.65 o 
   7   3  17      209.00      167.47     36.05 o 
   8   3  17       13.79        0.00     26.03 o 
   9   3  17        8.63       13.15     27.28 o 
   0   4  17       16.85       37.20     33.29 o 
   1   4  17        0.02        0.00     19.59 o 
   2   4  17       46.19       28.63     20.84 o 
   3   4  17      106.98       85.86     26.97 o 
   4   4  17       34.83       26.78     20.54 o 
   5   4  17       25.71       21.55     22.46 o 
   6   4  17        2.23        0.00     20.43 o 
   7   4  17      115.19       99.03     35.46 o 
   8   4  17        5.76        6.81     23.02 o 
   9   4  17       93.53       77.95     33.44 o 
   1   5  17      338.18      409.67     49.79 o 
   2   5  17       58.67       63.85     28.83 o 
   3   5  17      694.64      751.34     68.31 o 
   4   5  17        0.26        4.98     18.40 o 
   5   5  17      352.45      467.13     47.77 o 
   6   5  17        0.15        0.00     21.48 o 
   7   5  17       50.46       99.09     33.26 o 
   8   5  17        0.06       60.80     30.73 o 
   0   6  17      251.23      311.17     65.73 o 
   1   6  17        5.78       91.45     36.82 o 
   2   6  17      163.20      147.96     35.42 o 
   3   6  17        5.10        0.00     23.30 o 
   4   6  17      116.30      178.22     37.50 o 
   5   6  17      180.51      130.21     35.16 o 
   6   6  17       76.34       60.65     30.22 o 
   7   6  17       20.21        2.55     20.13 o 
   1   7  17        0.73       27.42     33.91 o 
   2   7  17       12.04       43.58     27.92 o 
   3   7  17        1.46        0.00     29.23 o 
   4   7  17       32.40       27.36     28.16 o 
   5   7  17       62.41       33.85     30.09 o 
   6   7  17       63.70       44.91     26.84 o 
   0   8  17        1.80       22.50     38.03 o 
   1   8  17       21.44       52.23     36.29 o 
   2   8  17        2.29        4.74     26.28 o 
   3   8  17        1.68       37.96     32.13 o 
   4   8  17        8.22       30.92     38.92 o 
   5   8  17        4.64       49.15     32.73 o 
   1   9  17       28.94      135.16     48.52 o 
   2   9  17        3.59       17.26     32.07 o 
   3   9  17      116.95       78.96     45.74 o 
   0   0  18        7.80       15.00     51.29 o 
   1   0  18       11.91       35.88     37.32 o 
   2   0  18        5.74        8.36     32.21 o 
   3   0  18        2.93        0.00     28.66 o 
   4   0  18       39.31      108.42     51.13 o 
   5   0  18       55.20       28.49     30.71 o 
   6   0  18        3.39       18.21     31.48 o 
   7   0  18       92.45      103.03     47.11 o 
   8   0  18        0.59        7.84     36.50 o 
   1   1  18      443.59      507.45     53.12 o 
   2   1  18       20.02       16.32     24.44 o 
   3   1  18      206.74      194.37     40.32 o 
   4   1  18       57.15      117.07     34.27 o 
   5   1  18      230.12      276.81     40.62 o 
   6   1  18       34.37       81.12     32.54 o 
   7   1  18       74.17       77.08     28.29 o 
   8   1  18       20.09       52.73     27.02 o 
   0   2  18        0.25       23.68     35.73 o 
   1   2  18       88.23       55.04     30.51 o 
   2   2  18       38.09       61.02     27.53 o 
   3   2  18       31.66       19.81     24.64 o 
   4   2  18       27.40       47.52     27.89 o 
   5   2  18       12.19        7.35     19.32 o 
   6   2  18        1.43       20.19     21.69 o 
   7   2  18        0.09       57.84     27.97 o 
   1   3  18      324.05      305.69     44.56 o 
   2   3  18       34.90       53.79     29.33 o 
   3   3  18      604.53      521.34     57.66 o 
   4   3  18       40.24       77.98     32.48 o 
   5   3  18      235.35      239.61     43.43 o 
   6   3  18        1.52       16.73     21.84 o 
   7   3  18       59.78       78.73     33.86 o 
   0   4  18      162.85      171.35     57.95 o 
   1   4  18        3.82       53.30     26.93 o 
   2   4  18        9.89       16.69     24.53 o 
   3   4  18       10.04       20.35     26.43 o 
   4   4  18       32.18        0.00     26.27 o 
   5   4  18       59.41       58.43     28.75 o 
   6   4  18        0.96        0.00     28.66 o 
   7   4  18       64.17       68.07     31.58 o 
   1   5  18      105.03      160.60     39.20 o 
   2   5  18        0.70        1.98     21.58 o 
   3   5  18       54.90       92.73     36.67 o 
   4   5  18       17.48       17.52     26.72 o 
   5   5  18      173.01      161.15     52.77 o 
   6   5  18        0.22       59.33     37.86 o 
   0   6  18      218.05      262.45     65.44 o 
   1   6  18       82.32       65.59     31.61 o 
   2   6  18       58.61       61.93     34.86 o 
   3   6  18        8.35        9.71     27.27 o 
   4   6  18       95.92       99.72     40.81 o 
   5   6  18       16.87      126.08     46.13 o 
   1   7  18      107.86      141.55     43.02 o 
   2   7  18       22.19       99.15     66.55 o 
   3   7  18      234.06      301.08     79.00 o 
   1   1  19      238.62      184.91     40.17 o 
   2   1  19        0.28        0.00     25.83 o 
   3   1  19      107.69       91.10     34.43 o 
   4   1  19       50.52       87.31     36.43 o 
   5   1  19       83.68       43.98     34.02 o 
   0   2  19       30.86       10.15     35.76 o 
   1   2  19       30.28       28.72     25.73 o 
   2   2  19       12.49       10.67     23.80 o 
   3   2  19       58.77       42.27     29.59 o 
   4   2  19        3.04       28.40     29.37 o 
   5   2  19       78.92      103.53     40.67 o 
   1   3  19      228.66      209.78     40.90 o 
   2   3  19       21.16       26.38     25.26 o 
   3   3  19      120.11      146.11     40.20 o 
   4   3  19        2.82       56.73     33.28 o 
   0   4  19       55.44       20.00     39.50 o 
   1   4  19        0.19       10.26     23.50 o 
   2   4  19       77.00       16.80     27.18 o 
   3   4  19        0.53       90.07     47.17 o 
   4   4  19       57.32       57.23     32.33 o 
   1   5  19       63.01       90.11     39.45 o 
   2   5  19       34.92       52.94     36.96 o 
                                                 
